# Supplementary material for: Cronobacter sakazakii, Cronobacter malonaticus, and Cronobacter dublinensis Genotyping Based on CRISPR Locus Diversity
Source: Front Microbiol. 2019 Aug 28;10:1989. doi: 10.3389/fmicb.2019.01989 (PMC6722223; doi:10.3389/fmicb.2019.01989)
Supplement: Supplementary file 1 [file Data_Sheet_1.xlsx]

## Sheet: Sheet1
Data Sheet 1. The detail information, multilocus sequence types and conventional CRISPR types of the 161 C. sakazakii isolates.
Strain	Year	City	Source (Types of food)	Species	Serotype	Antibiotic resistant profile*																ST
						AMP10	KZ30	KF30	CN10	TOB10	AK30	SAM10	FEP30	CRO30	CIP5	IPM10	SXT25	ATM30	C30	TE30	AMC30		CT	CRISPR1-Serial number	CRISPR2-Serial number	CRISPR3-Serial number	CRISPR6-Serial number	CRISPR1-spacers-order	CRISPR2-spacers-order	CRISPR3-spacers-order	CRISPR6-spacers-order
7G	2007	Xi'an	powdered infant formula	C. sakazakii	O2	S	S	R	S	S	S	S	S	S	S	S	S	S	S	S	S	4	1	1	1			7,6,5,4,3,2,1	17,16,15,14,13,12,11,10,9,460,35,8,7,6,5,4,3,2,1
cro1511C1	2012	Guangzhou	ready-to-eat food	C. sakazakii	O2	S	S	R	S	S	S	S	S	S	S	S	S	S	S	S	S	267	2	1	2			7,6,5,4,3,2,1	17,16,15,14,13,12,11,10,9,460,35,8,7,6,5,4,141,34,3,2,1
cro7	2011	Guangzhou	vegetable	C. sakazakii	O2	S	S	R	S	S	S	S	S	S	S	S	S	S	S	S	S	4	2	1	2			7,6,5,4,3,2,1	17,16,15,14,13,12,11,10,9,460,35,8,7,6,5,4,141,34,3,2,1
470G	2007	Tianjing	powdered infant formula	C. sakazakii	O2	S	S	R	S	S	S	S	S	S	S	S	S	S	S	S	S	4	3	1	3			7,6,5,4,3,2,1	17,16,15,14,13,12,11,10,9,460,32,8,7,6,5,4,141,3,2,1
468G	2007	Shangzhi	powdered infant formula	C. sakazakii	O2	S	S	R	S	S	S	S	S	S	S	S	S	S	S	S	S	4	4	1	10			7,6,5,4,3,2,1	17,16,15,14,13,12,11,10,9,460,35,8,7,6,5,4,141,34,1
cro59	2011	Guangzhou	vegetable	C. sakazakii	O7	S	S	R	S	S	S	S	S	S	S	S	S	S	S	S	S	4	5	1	8			7,6,5,4,3,2,1	17,16,15,14,13,12,11,10,9,460,35,8,7,6,5,4,141,34,3,2,216,1
cro3347W	2015	Zhengzhou	edible mushroom	C. sakazakii	O2	S	S	R	S	S	S	S	S	S	S	S	S	S	S	S	S	4	6	1	7			7,6,5,4,3,2,1	17,16,15,14,13,12,10,9,460,35,8,7,6,5,4,141,34,3,216,1
cro2811A3-1	2015	Changsha	ready-to-eat food	C. sakazakii	O2	S	S	R	S	S	S	S	S	S	S	S	S	S	S	S	S	4	6	1	7			7,6,5,4,3,2,1	17,16,15,14,13,12,10,9,460,35,8,7,6,5,4,141,34,3,216,1
cro392B1	2012	Zhanjiang	ready-to-eat food	C. sakazakii	O1	S	S	S	S	S	S	S	S	S	S	S	S	S	S	S	S	4	6	1	7			7,6,5,4,3,2,1	17,16,15,14,13,12,10,9,460,35,8,7,6,5,4,141,34,3,216,1
cro711B3	2012	Fuzhou	ready-to-eat food	C. sakazakii	O2	S	S	R	S	S	S	S	S	S	S	S	S	S	S	S	S	4	6	1	7			7,6,5,4,3,2,1	17,16,15,14,13,12,10,9,460,35,8,7,6,5,4,141,34,3,216,1
cro360A2	2012	Zhanjiang	ready-to-eat food	C. sakazakii	O2	S	S	R	S	S	S	S	S	S	S	S	S	S	S	S	S	4	7	1	11			7,6,5,4,3,2,1	17,16,15,14,13,12,10,9,460,35,8,7,6,5,4,141,34,3,2
cro683W	2012	Nanning	edible mushroom	C. sakazakii	O3	S	S	R	S	S	S	S	S	S	S	S	S	S	S	S	S	4	9	2	5			4,3,2,1	15,14,13,4,141,34,3,2,1
469G	2007	Shangzhi	powdered infant formula	C. sakazakii	O2	S	S	R	S	S	S	S	S	S	S	S	S	S	S	S	S	4	10	5	4			24,7,6,5,4,3,2,1	17,16,15,14,13,12,11,10,460,35,8,7,6,5,141,3,2,1
458G	2007	Heihe	powdered infant formula	C. sakazakii	O3	S	S	I	S	S	S	S	S	S	S	S	S	S	S	S	S	4	11	3	11			7,6,5,4,2,1	17,15,14,13,12,11,10,9,460,35,8,7,6,5,4,141,34,3,2
cro1160W	2012	Harbin	ready-to-eat food	C. sakazakii	O3	S	S	I	S	S	S	S	S	S	S	S	S	S	S	S	S	287	12	4	12			7,6,5,1	17,16,15,14,13,10,9,460,35,8,,6,5,4,141,34,3,2
cro1720W	2013	Shantou	edible mushroom	C. sakazakii	O2	S	I	R	S	S	S	S	S	S	S	S	S	S	S	S	S	22	13	7	9	7	3	440,439,438,437,437,436,435,434,433,432,6,5,5,4,3,2,1	463,462,461,15,14,13,12,11,10,9,460,35,8,7,6,5,4,141,34,3,2,216,1	229,228,227,172,226,171,225,224,154,153,152,166,165,164,151,59,1	96,95,94,20,19,93,92,2,1
cro909W	2012	Nanchang	ready-to-eat food	C. sakazakii	O7	S	S	R	S	S	S	S	S	S	S	S	S	S	S	S	S	283	14	6	76			360,6,5,5,4,359,2,1	396,331,330,329,328,325,324,323,395,394,393,392,322,321,320,319,318,317,316,315,314,312,311,582,310
cro700W	2012	Nanning	edible mushroom	C. sakazakii	O4	S	I	R	S	S	S	S	S	S	S	S	S	S	S	S	S	40	15	8	64	1		10,9,8	26,25,24,23,22,21,20,19,18,193	3,2,1
cro718W	2012	Fuzhou	edible mushroom	C. sakazakii	O4	S	I	R	S	S	S	S	S	S	S	S	S	S	S	S	S	40	15	8	64	1		10,9,8	26,25,24,23,22,21,20,19,18,193	3,2,1
cro784W1	2012	Xiamen	edible mushroom	C. sakazakii	O2	S	S	R	S	S	S	S	S	S	S	S	S	S	S	S	S	40	15	8	64	1		10,9,8	26,25,24,23,22,21,20,19,18,193	3,2,1
cro800A1	2012	Xiamen	edible mushroom	C. sakazakii	O4	S	S	R	S	S	S	S	S	S	S	S	S	S	S	S	S	40	15	8	64	1		10,9,8	26,25,24,23,22,21,20,19,18,193	3,2,1
cro2264C3	2013	Nanning	vegetable	C. sakazakii	O1	S	I	R	S	S	S	S	S	S	S	S	S	S	S	S	S	564	15	8	64	1		10,9,8	26,25,24,23,22,21,20,19,18,193	3,2,1
cro2291A1	2013	Nanning	vegetable	C. sakazakii	O4	S	I	R	S	S	S	S	S	S	S	S	S	S	S	S	S	564	15	8	64	1		10,9,8	26,25,24,23,22,21,20,19,18,193	3,2,1
cro664W	2012	Nanning	vegetable	C. sakazakii	O4	S	I	R	S	S	S	S	S	S	S	S	S	S	S	S	S	40	15	8	64	1		10,9,8	26,25,24,23,22,21,20,19,18,193	3,2,1
501G	2007	Guangzhou	powdered infant formula	C. sakazakii	O1	S	S	R	S	S	S	S	S	S	S	S	S	S	S	S	S	148	16	25	44	28	9	68,67,66,65,64,63,62,61,60,59,58,57,10,9,8,56,55,54,53	100,99,98,97,96,95,94,93,65	95,94,93,92,91,90,89,88,87,86,85,84,83,82,81,80,79,78,77,76,75,74,73,72,71,70,69,68,67,66,65,64	60,59,58,57,56,55,54,53,52
107G	2007	Qiqihar	powdered infant formula	C. sakazakii	O4	S	S	R	S	S	S	S	S	S	S	S	S	S	S	S	S	40	17	8	63	1		10,9,8	26,25,24,23,22,21,21,20,19,18,193	3,2,1
117G	2007	Shuangchen	powdered infant formula	C. sakazakii	O4	S	S	R	S	S	S	S	S	S	S	S	S	S	S	S	S	40	17	8	63	1		10,9,8	26,25,24,23,22,21,21,20,19,18,193	3,2,1
cro3113W	2015	Hohhot	vegetable	C. sakazakii	O1	S	S	I	S	S	S	S	S	S	S	S	S	S	S	S	S	395	18	9	14	6	7	294,293,292,291,68,67,66,65,64,63,62,60,59,58,57,10,9,8	26,25,24,23,22,22,357,18	177,176,175,169,166,165,164,163,162,59,1	112,111,110,75,74,73,72,71,70,69,68,67,66,65,64,63,62,36,61,35
cro664B1-2	2012	Nanning	vegetable	C. sakazakii	O1	S	S	R	S	S	S	S	S	S	S	S	S	S	S	S	S	544	19	10	62	5	6	294,293,292,291,68,67,66,65,290,289,288,287,286,60,59,58,57,10,9,8	25,24,23,22,21,20,357,356,355,354,353,352,351,190,350,189,349,348,347,346,183,182,181	177,176,175,174,173,172,171,152,170,169,168,157,167,166,165,164,163,162,59,1	78,77,76,75,74,73,72,71,70,69,68,67,66,65,64,63,62,36,61,35
465G	2007	Shangzhi	powdered infant formula	C. sakazakii	O2	S	S	R	S	S	S	S	S	S	S	S	S	S	S	S	S	308	20	11	18			16,15,14,13,12,11	42,41,40,39,33,38,37,36,29,28,27
249G	2007	Shaoyang	powdered infant formula	C. sakazakii	O2	S	S	I	S	S	S	S	S	S	S	S	S	S	S	S	S	136	21	11	19			16,15,14,13,12,11	39,33,377,32,31,30,29,28,27
cro664A1-1	2012	Nanning	vegetable	C. sakazakii	O2	S	I	R	S	S	S	S	S	S	S	S	S	S	S	S	S	136	22	11	20			16,15,14,13,12,11	36,345,377,32,31,30,29,28,27
cro1749A3	2013	Shantou	edible mushroom	C. sakazakii	O2	S	I	R	S	S	S	S	S	S	S	S	S	S	S	S	S	136	23	11	21			16,15,14,13,12,11	39,33,466,465,442,441,38,37,36,464,345,377,32,31,30,29,28,27
cro2946A3	2015	Guizhou	edible mushroom	C. sakazakii	O2	S	S	R	S	S	S	S	S	S	S	S	S	S	S	S	S	136	23	11	21			16,15,14,13,12,11	39,33,466,465,442,441,38,37,36,464,345,377,32,31,30,29,28,27
cro2121B3	2013	Taiyuan	edible mushroom	C. sakazakii	O2	S	I	R	S	S	S	S	S	S	S	S	S	S	S	S	S	308	24	13	24			16,15,14,496,13,12,11	42,41,40,39,33,466,465,442,441,38,37,36,29,28,27
cro3546W	2015	Hongkong	edible mushroom	C. sakazakii	O1	S	S	R	S	S	S	S	S	S	S	S	S	S	S	S	S	348	25	12	48	20		16,13,12,11	600,599,598,597,596,595,594,593,592,591,590,589,588,587,586,585,584,583,91,582,310,90,88	266,265,264,263,262,261,260,259,230,7
467G	2007	Shangzhi	powdered infant formula	C. sakazakii	O1	S	S	R	S	S	S	S	S	S	S	S	S	S	S	S	S	21	26	14	37	9		23,22,21,20,19,18,17	64,63,62,61,60,59,58,57,56,55,54,53,52,51,50,49,48,47,46,45,44,28,43,43,	6,5,3
487G	2007	Changsha	powdered infant formula	C. sakazakii	O3	S	S	R	S	S	S	S	S	S	S	S	S	S	S	S	S	281	27	18	42	15	1	31,30,29,28,27,26,25	80,79,78,77,76,75,74,73,72,71,70,69,68,67,66,65	27,26,25,24,23,22,21,20,19,18,17,17,16,15,14,13,12,11,10,9,8,7	33,32,31,30,29,28,27,26,25,24,23,22,21,20,19,18,17,16,15,14,13,12,11,10,9,8,7,6,5,4,3,2,1
cro849W	2012	Shanghai	edible mushroom	C. sakazakii	O3	S	S	I	S	S	S	S	S	S	S	S	S	S	S	S	S	281	28	18	41	16		31,30,29,28,27,26,25	77,76,75,74,73,72,71,70,69,68,64,66,65	187,186,185,184,183,182,181,180,22,14,13,12,11,10,9,8,7
cro2314W	2013	Xiamen	vegetable	C. sakazakii	O3	S	S	I	S	S	S	S	S	S	S	S	S	S	S	S	S	281	28	18	41	16		31,30,29,28,27,26,25	77,76,75,74,73,72,71,70,69,68,64,66,65	187,186,185,184,183,182,181,180,22,14,13,12,11,10,9,8,7
cro91	2011	Guangzhou	edible mushroom	C. sakazakii	O1	S	S	R	S	S	S	S	S	S	S	S	S	S	S	S	S	50	29	15	66			20,17,194,193,192,191,190,189,188,187,186,185,184,183,182,18,17	239,238,237,236,235,234,233,232,231,230,229,228,227,226,225,224,223,222,221,220,219,218,217,193
cro1965B3	2013	Harbin	vegetable	C. sakazakii	O1	I	I	R	S	S	S	S	S	S	S	S	S	S	S	S	S	50	29	15	66			20,19,194,193,192,191,190,189,188,187,186,185,184,183,182,18,17	239,238,237,236,235,234,233,232,231,230,229,228,227,226,225,224,223,222,221,220,219,218,217,193
cro211	2011	Guangzhou	vegetable	C. sakazakii	O1	S	S	R	S	S	S	S	S	S	S	S	S	S	S	R	S	50	29	15	66			20,19,194,193,192,191,190,189,188,187,186,185,184,183,182,18,17	239,238,237,236,235,234,233,232,231,230,229,228,227,226,225,224,223,222,221,220,219,218,217,193
cro1869A3	2013	Heyuan	edible mushroom	C. sakazakii	O3	S	S	R	S	S	I	S	S	S	S	S	S	S	S	S	S	41	30	19	40	17	2	469,468,31,30,29,28,27,26,25	80,79,77,76,75,74,73,72,71,70,69,68,67,66,65	255,254,26,25,24,23,22,21,20,19,18,17,17,16,15,14,13,12,11,10,9,8,7	30,29,28,27,26,22,21,109,108,20,19,18,17,16,15,14,13,12,11,10,9,8,7,6,5,4,107,3,2,1
cro1913W	2013	Xi'an	vegetable	C. sakazakii	O1	S	S	I	S	S	S	S	S	S	S	S	S	S	S	S	S	156	31	16	23			23,22,21,20,19,193,192,245,244,243,191,190,189,187,186,185,184,18,17	444,434,433,379,282,377,32,31,30,29,28,27
cro4050A1	2016	Hohhot	edible mushroom	C. sakazakii	O1	S	S	R	S	S	S	S	S	S	S	S	S	S	S	S	S	156	32	17	39	14	12	23,22,21,20,19,194,193,192,245,244,243,191,190,189,187,186,185,184,18,17	64,63,62,61,625,624,623,622,621,620,619,618,617,616,615,614,60,59,58,57,613,612,611,610,609,608,607,606,605,55,54,53,52,51,604,603,602,143,601,50,49,48,47,46,45,28,43,43	279,278,277,276,275,274,273,272,271,270,269,270,269,268,267,43,42,41,40,39,38,37,36,35,34,33,32,31,30,29,28,5,4	91,90,89,88,128,127,126,125,124,123,122,121,120,119,118,74,117,116,115,114,113,36,61,87,86,85,84,83,82,81,80,79
cro2065B1	2013	Beijing	vegetable	C. sakazakii	O2	S	I	R	S	I	S	S	S	S	S	S	S	S	S	S	S	17	33	20	16	10		42,41,40,39,38,37,36,35,34,33,32	85,84,83,82,81,31,30,29,28,27	34,33,32,31,30,29,28,5,4
cro718A3	2012	Fuzhou	edible mushroom	C. sakazakii	O2	S	S	R	S	S	S	S	S	S	S	S	S	S	S	S	S	652	34	21	16	11	4	43,42,41,40,39,38,37,36,35,34,33,32	85,84,83,82,81,31,30,29,28,27	52,51,50,49,48,47,46,45,44,43,42,41,40,39,38,37,36,35,34,33,32,31,30,29,28,5,4	51,50,49,48,47,46,45,44,43,42,41,40,39,38,37,36,35,34
491G	2007	Daqing	powdered infant formula	C. sakazakii	O2	S	S	R	S	S	S	S	S	S	S	S	S	S	S	S	S	17	34	21	16	11	4	43,42,41,40,39,38,37,36,35,34,33,32	85,84,83,82,81,31,30,29,28,27	52,51,50,49,48,47,46,45,44,43,42,41,40,39,38,37,36,35,34,33,32,31,30,29,28,5,4	51,50,49,48,47,46,45,44,43,42,41,40,39,38,37,36,35,34
cro1764W2	2013	Zhanjiang	vegetable	C. sakazakii	O2	S	I	R	S	S	S	S	S	S	S	S	S	S	S	S	S	3	35	22	15	21		43,42,41,252,34,33,32	84,83,82,81,31,30,29,28,27	48
cro299A	2011	Shenzhen	edible mushroom	C. sakazakii	O2	S	I	R	S	S	S	S	S	S	S	S	S	S	S	S	S	3	36	23	15	12		43,42,41,252,251,250,67,249,248,34,33,32	84,83,82,81,31,30,29,28,27	149,148,52,51,50,49,48,47,46,45,44,43,42,41,40,39,38,37,36,35,34,33,32,31,30,29,28,5,4
cro850A3	2012	Shanghai	edible mushroom	C. sakazakii	O2	S	I	R	S	S	S	S	S	S	S	S	S	S	S	S	S	3	37	23	17	12		43,42,41,252,251,250,67,249,248,34,33,32	84,81,31,30,29,28,27	149,148,52,51,50,49,48,47,46,45,44,43,42,41,40,39,38,37,36,35,34,33,32,31,30,29,28,5,4
493G	2007	Daqing	powdered infant formula	C. sakazakii	O7	S	I	R	S	S	S	S	S	S	S	S	S	S	S	S	S	83	38	24	47			52,51,50,49,48,47,46,45,44	92,91,90,89,88,87,86
cro3414B2	2015	Urumqi	vegetable	C. sakazakii	O1	S	S	I	S	S	S	S	S	S	S	S	S	S	S	S	S	83	38	24	47			52,51,50,49,48,47,46,45,44	92,91,90,89,88,87,86
494G	2007	Hohhot	powdered infant formula	C. sakazakii	O1	S	S	R	S	S	S	S	S	S	S	S	S	S	S	S	S	148	39	25	44	24	8	68,67,66,65,64,63,62,61,60,59,58,57,10,9,8,56,55,54,53	100,99,98,97,96,95,94,93,65	95,94,93,92,91,90,89,88,87,86,85,84,83,82,81,80,79,78,77,76,75,74,73,72,71,70,69,68,67,66,65,64,63,62,61,60,59,58,57,56,55,54,79,53	59,58,57,56,55,54,53,52
496G	2007	Hohhot	powdered infant formula	C. sakazakii	O1	S	S	R	S	S	S	S	S	S	S	S	S	S	S	S	S	148	40	25	44	24	9	68,67,66,65,64,63,62,61,60,59,58,57,10,9,8,56,55,54,53	100,99,98,97,96,95,94,93,65	95,94,93,92,91,90,89,88,87,86,85,84,83,82,81,80,79,78,77,76,75,74,73,72,71,70,69,68,67,66,65,64,63,62,61,60,59,58,57,56,55,54,79,53	60,59,58,57,56,55,54,53,52
495G	2007	Hohhot	powdered infant formula	C. sakazakii	O1	S	I	R	S	S	S	S	S	S	S	S	S	S	S	S	S	148	41	26	44	28	9	68,67,66,65,64,9,8,56,55,54,53	100,99,98,97,96,95,94,93,65	95,94,93,92,91,90,89,88,87,86,85,84,83,82,81,80,79,78,77,76,75,74,73,72,71,70,69,68,67,66,65,64	60,59,58,57,56,55,54,53,52
cro750B1	2012	Fuzhou	edible mushroom	C. sakazakii	O1	S	S	R	S	S	S	S	S	S	S	S	S	S	S	S	S	148	42	25	45	24	10	68,67,66,65,64,63,62,61,60,59,58,57,10,9,8,56,55,54,53	100,99,98,367,97,96,95,94,93,65	95,94,93,92,91,90,89,88,87,86,85,84,83,82,81,80,79,78,77,76,75,74,73,72,71,70,69,68,67,66,65,64,63,62,61,60,59,58,57,56,55,54,79,53	60,55,54,53,52
cro1346W	2012	Beijing	vegetable	C. sakazakii	/	S	S	S	S	S	S	S	S	S	S	S	S	S	S	S	S	148	43	25	45	25	9	68,67,66,65,64,63,62,61,60,59,58,57,10,9,8,56,55,54,53	100,99,98,367,97,96,95,94,93,65	95,94,93,92,91,90,89,88,87,86,85,84,81,80,79,78,77,76,75,74,73,72,71,70,69,68,67,66,65,64,63,62,61,60,59,58,57,56,55,54,79,53	60,59,58,57,56,55,54,53,52
cro881W2	2012	Hefei	vegetable	C. sakazakii	O1	S	S	R	S	S	S	S	S	S	S	S	S	S	S	S	S	148	44	26		26		68,67,66,65,64,9,8,56,55,54,53		194,193,192,191,190,189,188,66,65,64,59,58,57,54,79,53
cro2469W	2014	Sanya	edible mushroom	C. sakazakii	O2	S	S	R	S	S	S	S	S	S	S	S	S	S	S	S	S	264	45	27	88			513,512,511,510,509,508,507,506,505,504,503,398,287,57,10,9,56,55,54,53	574,573,572,571,570,569,567,568,567,566,565,564,563
cro3414A1	2015	Urumqi	vegetable	C. sakazakii	O1	S	R	R	S	S	S	I	S	S	S	S	S	S	S	S	I	264	46	28	89			513,523,522,512,511,510,521,509,508,507,506,505,504,503,398,287,57,10,9,56,55,54,53	581,574,573,580,564,563
cro3415A1	2016	Urumqi	vegetable	C. sakazakii	O2	S	S	I	S	S	S	S	S	S	S	S	S	S	S	S	S	264	46	28	89			513,523,522,512,511,510,521,509,508,507,506,505,504,503,398,287,57,10,9,56,55,54,53	581,574,573,580,564,563
cro3415W	2017	Urumqi	vegetable	C. sakazakii	O2	S	S	R	S	S	S	S	S	S	S	S	S	S	S	S	S	264	46	28	89			513,523,522,512,511,510,521,509,508,507,506,505,504,503,398,287,57,10,9,56,55,54,53	581,574,573,580,564,563
cro1464W	2013	Guangzhou	vegetable	C. sakazakii	O2	S	S	I	S	S	S	S	S	S	S	S	S	S	S	S	S	23	47	29	26			406,405,404,403,402,401,400,399,398,397,397,287,286,61,60,396,395,57,10,9,56,55,54,53	444,443,442,441,38,37,440,439,438,437,436,36,435,434,433,432,379,282,377,31,30,29,28
cro1800W	2013	Zhanjiang	edible mushroom	C. sakazakii	O1	S	S	R	S	S	S	S	S	S	S	S	S	S	S	S	S	148	48	30	46	24	9	68,67,66,65,64,63,62,61,54,53	367,97,96,95,94,93,65	95,94,93,92,91,90,89,88,87,86,85,84,83,82,81,80,79,78,77,76,75,74,73,72,71,70,69,68,67,66,65,64,63,62,61,60,59,58,57,56,55,54,79,53	60,59,58,57,56,55,54,53,52
cro4191B1-2	2016	Hongkong	vegetable	C. sakazakii	O2	S	S	I	S	S	S	S	S	S	S	S	S	S	S	S	S	23	49	31	22			406,405,404,403,402,401,399,524,452,451,10,9,56,55,53	444,443,442,441,38,37,440,439,438,437,436,36,435,434,433,432,379,282,377,32,31,30,29,28,27
cro4215W	2016	Hongkong	vegetable	C. sakazakii	O2	S	S	I	S	S	S	S	S	S	S	S	S	S	S	S	S	23	49	31	22			406,405,404,403,402,401,399,524,452,451,10,9,56,55,53	444,443,442,441,38,37,440,439,438,437,436,36,435,434,433,432,379,282,377,32,31,30,29,28,27
cro1164W	2012	Harbin	vegetable	C. sakazakii	O2	S	S	R	S	S	S	S	S	S	S	S	S	S	S	S	S	37	51	95	92	49		565,564,563,562,561,560,559,558,93,514,92	696,695,694,693,692,691,690,235,689,688,687,135,686,685,684,683,3,1	302,301,300,299,298,297,296,295,294,293,292,291,290,289,288,287,286,285,284,283,282,281,280,110,109,222
cro1413W	2013	Guangzhou	vegetable	C. sakazakii	O2	S	S	S	S	S	S	S	S	S	S	S	S	S	S	S	S	13	53	33	51			91,90,89,88,88,87,391,86,85,84,83,82,81,80,79	114,113,112,111,110,109,108,431,430,101
cro392C1	2012	Zhanjiang	ready-to-eat food	C. sakazakii	O1	S	S	R	S	S	S	S	S	S	S	S	S	S	S	S	S	226	54	34	56	30		147,146,145,144,143,142,141,140,448,139,138,137,136,135,134	189,188,187,186,185,184,183,182,181	124,123,122,96
cro27	2011	Guangzhou	edible mushroom	C. sakazakii	O1	S	S	R	S	S	S	S	S	S	S	S	S	S	S	S	S	226	55	34	57	30		147,146,145,144,143,142,141,140,448,139,138,137,136,135,134	192,191,190,189,188,187,186,185,184,183,182,181	124,123,122,96
cro1714W2	2013	Shantou	vegetable	C. sakazakii	O1	S	S	I	S	S	S	S	S	S	S	S	S	S	S	S	S	226	55	34	57	30		147,146,145,144,143,142,141,140,448,139,138,137,136,135,134	192,191,190,189,188,187,186,185,184,183,182,181	124,123,122,96
cro2834C1	2015	Changsha	ready-to-eat food	C. sakazakii	O1	S	S	I	S	S	S	S	S	S	S	S	S	S	S	S	S	608	56	35	57	30		273,272,137,136,135,134	192,191,190,189,188,187,186,185,184,183,182,181	124,123,122,96
cro360W	2012	Zhanjiang	ready-to-eat food	C. sakazakii	O1	S	S	I	S	S	S	S	S	S	S	S	S	S	S	S	S	8	57	35	58	30		273,272,137,136,135,134	192,190,189,188,187,186,185,184,183,182,181	124,123,122,96
cro1489B1	2013	Guangzhou	ready-to-eat food	C. sakazakii	O3	S	S	R	S	S	S	S	S	S	S	S	S	S	S	S	S	8	58	36	57	30		147,146,145,144,350,143,142,272,137,136,135,134	192,191,190,189,188,187,186,185,184,183,182,181	124,123,122,96
cro1800C2-2	2013	Zhanjiang	edible mushroom	C. sakazakii	O3	S	S	R	S	S	S	S	S	S	S	S	S	S	S	S	S	8	59	37	57			146,145,144,350,143,142,141,140,448,139,138,273,272,137,136,135,134	192,191,190,189,188,187,186,185,184,183,182,181
cro1813C3	2013	Shaoguang	vegetable	C. sakazakii	O3	S	S	R	S	S	S	S	S	S	S	S	S	S	S	S	S	8	60	38	59	30		147,146,145,144,350,143,142,141,140,448,139,138,273,272,137,136,135,134	192,191,190,185,184,183,182,181	124,123,122,96
cro1813W	2013	Shaoguang	vegetable	C. sakazakii	O3	S	S	S	S	S	S	S	S	S	S	S	S	S	S	S	S	8	60	38	59	30		147,146,145,144,350,143,142,141,140,448,139,138,273,272,137,136,135,134	192,191,190,185,184,183,182,181	124,123,122,96
cro859W1	2012	Hefei	ready-to-eat food	C. sakazakii	O1	S	S	R	S	S	S	S	S	S	S	S	S	S	S	S	S	279	61	39	57	36		147,146,145,144,350,142,141,140,448,139,138,273,272,137,136,135,134	192,191,190,189,188,187,186,185,184,183,182,181	124,123,122
cro4050A3-2	2016	Hohhot	edible mushroom	C. sakazakii	O1	S	S	R	S	S	S	S	S	S	S	S	S	S	S	S	S	8	62	40	57	30		134,135,136,137,272,273,138,140,141,142,145,146,147	192,191,190,189,188,187,186,185,184,183,182,181	124,123,122,96
cro2810A3	2015	Changsha	ready-to-eat food	C. sakazakii	O1	S	S	I	S	S	S	S	S	S	S	S	S	S	S	S	S	8	63	41	58	30		145,144,350,143,140,448,139,273,272,137,136,135,134	192,191,190,189,188,187,185,184,183,182,181	124,123,122,96
cro780C3-1	2012	Xiamen	vegetable	C. sakazakii	O1	S	I	R	S	S	S	S	S	S	S	S	S	S	S	S	S	37	63	41	58	30		145,144,350,143,140,448,139,273,272,137,136,135,134	192,191,190,189,188,187,185,184,183,182,181	124,123,122,96
cro1609A1-1	2013	Guangzhou	ready-to-eat food	C. sakazakii	O1	S	S	I	S	S	S	S	S	S	S	S	S	S	S	S	S	8	64	42	58	30		147,146,145,144,350,143,140,448,139,273,272,137,136,135,134	192,190,189,188,187,186,185,184,183,182,181	124,123,122,96
cro1611A1-1	2013	Guangzhou	ready-to-eat food	C. sakazakii	O1	S	S	I	S	S	S	S	S	S	S	S	S	S	S	S	S	8	64	42	58	30		147,146,145,144,350,143,140,448,139,273,272,137,136,135,134	192,190,189,188,187,186,185,184,183,182,181	124,123,122,96
cro1641W	2013	Guangzhou	vegetable	C. sakazakii	O1	S	S	I	S	S	S	S	S	S	S	S	S	S	S	S	S	8	64	42	58	30		147,146,145,144,350,143,140,448,139,273,272,137,136,135,134	192,190,189,188,187,186,185,184,183,182,181	124,123,122,96
cro1464A3	2013	Guangzhou	vegetable	C. sakazakii	O4	S	S	S	S	S	S	S	S	S	S	S	S	S	S	S	S	13	65	43	52			91,90,394,393,89,88,87,391,85,392,136,135,134	114,113,112,431,430,101
cro1464B3	2013	Guangzhou	vegetable	C. sakazakii	O4	S	S	I	S	S	S	S	S	S	S	S	S	S	S	S	S	13	65	43	52			91,90,394,393,89,88,87,391,85,392,136,135,134	114,113,112,431,430,101
cro2213A1	2013	Fuzhou	vegetable	C. sakazakii	O4	S	S	I	S	S	S	S	S	S	S	S	S	S	S	S	S	13	66	44	53			91,90,394,393,88,87,391,85,136,135,134	141,459,537,113,112,431,430,101
cro1509W	2013	Guangzhou	ready-to-eat food	C. sakazakii	O1	S	S	R	S	S	S	S	S	S	S	S	S	S	S	S	S	8	67	45	61	30		147,146,144,135,143,140,448,136,135,134	192,191,190,189,188,187,186,185,183,181	124,123,122,96
cro181	2011	Guangzhou	vegetable	C. sakazakii	O7	S	S	R	S	S	S	S	S	S	S	S	S	S	S	S	S	470	68	46	72			240,239,238,237,236,230,229,235,228,227,225,223,222,221,220,219,218,217,217,216,215,214,213,212,211,210,135,134	276,275,274,273,272,267,266,265,271,217,270,269,264,263,268,262,261,260,259,196,258,260,259,196,258,257,256
cro133	2011	Guangzhou	vegetable	C. sakazakii	O7	S	I	R	S	S	S	S	S	S	S	S	S	S	S	S	S	93	69	47	71			234,233,232,231,230,229,228,227,226,225,224,223,222,221,220,219,218,217,216,215,214,213,212,211,210,135,134	267,266,265,264,263,268,262,261,260,259,196,258,257,256,255
cro795W1	2012	Xiamen	vegetable	C. sakazakii	O7	S	I	R	S	S	S	S	S	S	S	S	S	S	S	S	S	587	70	48	74			358,357,356,355,354,353,352,351,240,239,238,237,236,230,229,217,216,215,214,213,212,211,210,135,134	391,160,266,265,271,217,270,270,269,333,264,268,261,259,196,258,257,256
cro663A2	2012	Nanning	vegetable	C. sakazakii	O7	S	I	R	S	S	S	S	S	S	S	S	S	S	S	S	S	543	71	49	73			285,284,283,282,281,224,223,222,221,220,219,218,217,216,214,212,211,210,135,134	344,343,342,341,340,339,338,337,336,335,334,217,270,269,333,264,263,268,262,261,260,196,258,257,256
cro32	2011	Guangzhou	vegetable	C. sakazakii	O1	S	S	R	S	S	S	S	S	S	S	S	S	S	S	S	S	538	72	50	65			181,180,179,178,177,176,175,174,173,172,171,170,169,168,167,2,166,165,164,163,162,161,160,159,158,157,156,155,154,153,152,151,150,149,148	215,214,213,212,211,210,209,208,207,206,205,204,203,202,201,200,199,198,197,196,195,194,193
cro1850W	2013	Shaoguang	edible mushroom	C. sakazakii	O3	S	I	R	S	S	S	S	S	S	S	S	S	S	S	S	S	405	73	51	67			148,152,153,154,155,37,39,455,456,457,458,397,459,460,461,462,463,464,465,466,467	536,237,236,235,234,233,232,231,230,229,535,534,200,533,199,198,197,196,532,531,194,193
cro734W	2012	Fuzhou	edible mushroom	C. sakazakii	O3	S	S	R	S	S	S	S	S	S	S	S	S	S	S	S	S	20	74	52	77	32		308,307,306,305,304,303,302,301,300,299,298,297,296,295,150	368,99,98,367,97,96,366,94,365,364,363,362,361,360,359,358	178,96
cro3369W1	2015	Lhasa	edible mushroom	C. sakazakii	O7	S	I	R	S	S	S	S	S	S	S	S	S	S	S	S	S	224	75	53	70	2		520,519,518,517,516,515,195,45,39,37,155,154,152	579,578,577,388,576,249,248,247,246,245,240	164,1
cro2219W1	2013	Fuzhou	edible mushroom	C. sakazakii	O7	S	I	R	S	S	S	S	S	S	S	S	S	S	S	S	S	178	76	54	43			320,319,318,317,316,315,314,313,312,311,310,309,92	374,373,76,372,371,370,369,66,65
cro768A2-2	2012	Xiamen	edible mushroom	C. sakazakii	O7	S	S	R	S	S	S	S	S	S	S	S	S	S	S	S	S	178	76	54	43			320,319,318,317,316,315,314,313,312,311,310,309,92	374,373,76,372,371,370,369,66,65
cro1696W	2013	Shenzhen	edible mushroom	C. sakazakii	O1	S	S	R	S	S	S	S	S	S	S	S	S	S	S	S	S	494	77	55	84	13	13	92,407,408,278,409,410,411,412,413	455,454,453,452,451,450,449,448,45,447,446,445,44,28	219,208,218,217,216,215,214,213,212,211,210,209,208,44,43,42,41,40,39,30,29,28,5,4	91,90,89,88,87,86,85,84,83,82,81,80,79
cro509W	2012	Haikou	ready-to-eat food	C. sakazakii	O3	S	S	I	S	S	S	S	S	S	S	S	S	S	S	S	S	46	78	56	75	3		280,279,278,277,98,97,276,275,274,514,92	331,330,329,328,327,326,325,324,323,322,321,320,319,318,317,316,315,314,313,312,311,582,310	161,160,159,158,157,156,155,154,153,152,151,59,1
cro1791W2	2013	Zhanjiang	vegetable	C. sakazakii	O3	S	S	I	S	S	S	S	S	S	S	S	S	S	S	S	S	46	79	56	75	4		280,279,278,277,98,97,276,275,274,514,92	331,330,329,328,327,326,325,324,323,322,321,320,319,318,317,316,315,314,313,312,311,582,310	161,220,160,159,158,157,156,155,154,153,152,151,59,1
cro831W	2012	Shanghai	vegetable	C. sakazakii	O3	S	S	I	S	S	S	S	S	S	S	S	S	S	S	S	S	46	79	56	75	4		280,279,278,277,98,97,276,275,274,514,92	331,330,329,328,327,326,325,324,323,322,321,320,319,318,317,316,315,314,313,312,311,582,310	161,220,160,159,158,157,156,155,154,153,152,151,59,1
cro1700W	2013	Shenzhen	edible mushroom	C. sakazakii	O3	S	S	R	S	S	S	S	S	S	S	S	S	S	S	S	S	46	80	56	75	27		280,279,278,277,98,97,276,275,274,514,92	331,330,329,328,327,326,325,324,323,322,321,320,319,318,317,316,315,314,313,312,311,582,310	221,161,220,160,159,158,157,156,155,154,153,152,151,59
cro645A3-1	2012	Beihai	vegetable	C. sakazakii	O2	S	S	I	S	S	S	S	S	S	S	S	S	S	S	S	S	64	81	57	31			209,133,132,131,130,129,128,127,126,126,125,124,123,122,121,94,93,514,92	180,179,178,177,176,175,174,173,172,171,170,169,168,167,166,165,164,163,162,161,160,159,332,158,157,156,155,154,153,152,151,150,149,148,147,146,145,144,143,142,49,48,45,28
cro2115B2	2013	Taiyuan	vegetable	C. sakazakii	O2	S	S	I	S	S	S	S	S	S	S	S	S	S	S	S	S	64	82	58	34	2		209,133,132,131,130,129,128,127,126,125,124,123,122,121,94,93,514,92	180,179,178,177,176,175,174,173,172,171,179,169,168,167,166,165,164,163,162,161,160,159,332,158,157,156,152,151,150,149,148,147,146,145,144,143,142,49,48,45,28	164,1
cro2819A2	2015	Changsha	edible mushroom	C. sakazakii	O2	S	S	R	S	S	S	S	S	S	S	S	S	S	S	S	S	64	83	58	35	2		209,133,121,131,130,129,128,127,126,125,124,123,122,121,94,93,514,92	180,179,178,177,176,175,174,173,172,171,170,169,168,167,166,165,164,163,162,161,160,159,332,158,157,156,158,157,153,155,154,153,152,151,150,149,148,147,146,145,144,143,142,49,48,45,28	164,1
cro2914W	2015	Guizhou	vegetable	C. sakazakii	O2	S	S	I	S	S	S	S	S	S	S	S	S	S	S	S	S	64	84	58	33	2		209,133,132,131,130,129,128,127,126,125,124,123,122,121,94,93,514,92	180,179,178,177,176,175,174,173,154,153,152,151,150,149,148,147,146,145,144,143,142,49,48,45,28	164,1
cro3040W	2015	Xining	vegetable	C. sakazakii	O2	S	S	I	S	S	S	S	S	S	S	S	S	S	S	S	S	64	85	58	31			209,133,132,131,130,129,128,127,126,125,124,123,122,121,94,93,514,92	180,179,178,177,176,175,174,173,172,171,170,169,168,167,166,165,164,163,162,161,160,159,332,158,157,156,155,154,153,152,151,150,149,148,147,146,145,144,143,142,49,48,45,28
cro14	2011	Guangzhou	vegetable	C. sakazakii	O2	S	S	I	S	S	S	S	S	S	S	S	S	S	S	S	S	64	86	59	31			133,132,131,130,129,128,127,126,125,124,123,122,121,94,93,514,92	180,179,178,177,176,175,174,173,172,171,170,169,168,167,166,165,164,163,162,161,160,159,332,158,157,156,155,154,153,152,151,150,149,148,147,146,145,144,143,142,49,48,45,28
cro109	2011	Guangzhou	vegetable	C. sakazakii	O2	S	S	I	S	S	S	S	S	S	S	S	S	S	S	S	S	64	87	60	32			209,133,132,131,130,129,128,127,126,124,123,122,121,94,93,514,92	180,179,178,177,176,175,174,173,172,171,170,169,168,167,166,165,164,163,162,157,156,155,154,153,152,151,150,149,148,147,146,145,144,143,142,49,48,45,28
cro3147W	2015	Hohhot	edible mushroom	C. sakazakii	O2	S	S	R	S	S	S	S	S	S	S	S	S	S	S	S	S	64	88	61	30	2		131,130,129,128,127,126,122,121,94,93,514,92	177,176,175,174,173,172,171,170,169,168,167,166,165,164,163,162,161,160,159,332,158,157,156,158,157,156,155,154,152,151,150,149,148,147,146,145,144,143,142,49,48,45,28	164,1
cro4114A1	2016	Macao	vegetable	C. sakazakii	O2	S	S	I	S	S	S	S	S	S	S	S	S	S	S	S	S	64	89	62	33			209,133,132,131,130,129,128,121,94,93,514,92	180,179,178,177,176,175,174,173,154,153,152,151,150,149,148,147,146,145,144,143,142,49,48,45,28
cro4114B1	2016	Macao	vegetable	C. sakazakii	O2	S	S	I	S	S	S	S	S	S	S	S	S	S	S	S	S	64	89	62	33			209,133,132,131,130,129,128,121,94,93,514,92	180,179,178,177,176,175,174,173,154,153,152,151,150,149,148,147,146,145,144,143,142,49,48,45,28
cro4114B2	2016	Macao	vegetable	C. sakazakii	O2	S	S	I	S	S	S	S	S	S	S	S	S	S	S	S	S	64	89	62	33			209,133,132,131,130,129,128,121,94,93,514,92	180,179,178,177,176,175,174,173,154,153,152,151,150,149,148,147,146,145,144,143,142,49,48,45,28
cro910W	2012	Nanchang	ready-to-eat food	C. sakazakii	O1	S	S	R	S	S	S	S	S	S	S	S	S	S	S	S	S	1	90	63	55	34		120,119,118,117,116,115,114,113,112,111,110,109,108,107,106,105,104,103,102,101,100,99,98,97,96,95,94,93,514,92	140,139,138,137,136,135,134,133,132,131,130,129,128,126,125,124,123,122,121,120,119,118,117,116,115	121,120,119,118,117,116,115,114,113,112,97,111
cro911C2-2	2012	Nanchang	ready-to-eat food	C. sakazakii	O1	S	S	R	S	S	S	S	S	S	S	S	S	S	S	S	S	1	91	64	55			120,119,118,117,116,115,114,113,112,111,110,109,108,106,105,104,103,102,101,100,99,98,97,96,95,94,93,514,92	140,139,138,137,136,135,134,133,132,131,130,129,128,127,126,125,124,123,122,121,119,118,117,116,115
cro2213W	2013	Fuzhou	vegetable	C. sakazakii	O1	S	S	R	S	S	S	S	S	S	S	S	S	S	S	S	S	1	92	65	55	35		120,119,118,117,116,115,114,113,112,111,110,109,108,107,106,105,104,103,102,101,100,97,96,95,94,93,514,92	140,139,138,137,136,135,134,132,131,130,129,128,127,126,125,124,123,122,121,120,119,118,117,116,115	121,120,119,116,115,114,113,112,97,111
cro1034W	2012	Chengdu	edible mushroom	C. sakazakii	O1	S	I	R	S	S	S	S	S	S	S	S	S	S	S	S	S	475	93	66	78	38		377,376,375,374,373,372,371,370,369,368,367,366,365,364,363,362,362,361,254,253,102	408,407,406,405,404,403,402,401,400,399,398,397,363	201,200,199,198,197,196,195,125
cro3114A2	2015	Hohhot	vegetable	C. sakazakii	O1	S	S	R	S	S	S	S	S	S	S	S	S	S	S	S	S	475	94	67	79	39		377,376,375,374,373,372,371,370,369,368,367,366,365,364,363,362,361,254,253,102	408,575,407,406,405,404,403,402,399,398,397,363	201,200,258,199,198,197,196,195,125
cro3114W	2015	Hohhot	vegetable	C. sakazakii	O1	S	S	R	S	S	S	S	S	S	S	S	S	S	S	S	S	475	94	67	79	39		377,376,375,374,373,372,371,370,369,368,367,366,365,364,363,362,361,254,253,102	408,575,407,406,405,404,403,402,399,398,397,363	201,200,258,199,198,197,196,195,125
cro1798W	2013	Zhanjiang	edible mushroom	C. sakazakii	O1	S	I	R	S	S	S	S	S	S	S	S	S	S	S	S	S	446	95	68	25			447,446,445,444,397,443,442,371,370,365,364,441,363,362,361,254,253,253,102	509,508,507,506,505,504,503,502,501,500,499,498,316,315,497,496,495,494,493,492,491,490,489,488,487,486,485,484,483,482,481,480,479,478,477,476,475,474,473,472,471,470,469,468,467,28,27
cro2890W	2015	Hangzhou	vegetable	C. sakazakii	O1	S	I	R	S	S	S	S	S	S	S	S	S	S	S	S	S	446	96	69	29	42		447,446,445,444,397,374,443,442,373,362,361,254,253,253,102	509,508,507,506,505,504,503,502,501,500,499,498,317,316,315,497,496,495,494,496,492,491,490,489,488,487,486,485,484,483,482,481,480,479,478,477,476,475,474,473,472,471,470,469,27	257,256,222
cro92	2011	Guangzhou	edible mushroom	C. sakazakii	O2	S	S	R	S	S	S	S	S	S	S	S	S	S	S	S	S	31	97	70	68	37		208,207,206,205,204,203,202,200,201,200,199,198,197,196,195	254,253,252,251,250,6,249,248,247,246,245,244,243,242,241,240	146,145,144,143,142,141,140,139,138,137,136,135,134,133,132,131,130,129,128,127,126,125
cro1186W	2012	Harbin	edible mushroom	C. sakazakii	O2	S	I	R	S	S	S	S	S	S	S	S	S	S	S	S	S	31	98	71	69	40		208,207,206,199,196,195	254,425,424,423,422,253,250,6,249,248,247,246,245,244,243,242,241,240	146,145,144,140,139,138,207,137,136,135,206,205,204,203,202,125
cro184	2011	Guangzhou	vegetable	C. sakazakii	O3	S	S	R	S	S	S	S	S	I	S	S	S	S	S	S	S	540	99	72	38	18		247,246,22,21,20,19,194,193,192,245,244,243,243,242,241	298,297,296,295,294,293,292,291,290,289,79,288,287,286,285,284,283,282,281,280,279,278,277,43	147,7
cro300B	2011	Shenzhen	edible mushroom	C. sakazakii	O1	S	S	R	S	S	S	S	S	S	S	S	S	S	S	S	S	125	100	73	27	31		271,227,270,269,268,267,266,265,264,263,262,261,260,259,258,257,256,255,254,253	309,308,307,306,305,304,303,302,301,300,299,29,277,43,27	150,96
cro2016A3	2013	Jinan	vegetable	C. sakazakii	O1	S	I	R	S	S	S	S	S	S	S	S	S	S	S	S	S	125	101	73	28	31		271,227,270,269,268,267,266,265,264,263,262,261,260,259,258,257,256,255,254,253	309,308,307,306,305,303,302,301,300,299,277,43,27	150,96
cro2864W	2015	Hangzhou	vegetable	C. sakazakii	O1	S	S	I	S	S	S	S	S	S	S	S	S	S	S	S	S	158	102	74	81	23		349,348,347,390,346,345,344,343,342,341,340,339,229,338,337,336,335,334,333,332,331,330,329,328,327,326,325,324,323,322,321	390,429,428,427,426,389,388,384,383,381,380,379,282,345,378,377,376,375	179,54,53
cro780B3-2	2012	Xiamen	vegetable	C. sakazakii	O1	S	I	R	S	S	S	S	S	S	S	S	S	S	S	S	S	158	103	75	80	22		349,348,347,346,345,344,343,342,341,340,339,338,337,336,335,334,333,332,331,330,329,328,327,326,325,324,323,322,321	390,389,388,387,386,385,558,384,383,382,381,380,379,282,345,378,377,376,375	179,54,79,53
cro1413B2	2013	Guangzhou	vegetable	C. sakazakii	O1	S	S	R	S	S	S	S	S	S	S	S	S	S	S	S	S	552	104	76	82	22		349,348,347,390,346,345,344,328,327,326,324,323,322,321	390,429,428,427,426,389,388,387,386,385,558,384,383,382,381,380,379,378,377,376,375	179,54,79,53
cro2165W	2015	Lanzhou	vegetable	C. sakazakii	O1	S	S	I	S	S	S	S	S	S	S	S	S	S	S	S	S	285	105	77	74	22		502,501,500,348,499,498,347,390,346,346,345,344,343,342,341,497,340,339,229,337,336,335,334,333,332,331,330,329,329,328,327,322,321	562,561,560,559,428,427,426,389,388,387,386,385,558,384,557,383,556,382,381,380,379,282,345,378,377,376,375	179,54,79,53
cro1714W1	2013	Shantou	vegetable	C. sakazakii	O1	S	S	R	S	S	S	S	S	S	S	S	S	S	S	S	S	327	107	79	85	41		431,430,429,428,427,426,425,424,423,422,421,420,419,418,417,44,416,150,415,414	114,459,112,111,110,109,108,458,457,456	223,222
cro1820W	2013	Shaoguang	edible mushroom	C. sakazakii	O2	S	S	R	S	S	S	S	S	S	S	S	S	S	S	S	S	321	108	80	86	19	5	449,450,451,452,453,454	530,529,528,527,526,525,119,524,523,522,521,520,519,518,152,517,516,300,515,514,375,513,512,511,510	253,252,251,250,249,248,247,246,245,244,243,242,241,240,239,238,237,236,235,234,233,232,231,230,7	106,105,104,103,102,101,100,99,48,47,46,45,44,43,42,41,40,39,40,39,38,37,98,97,36,35,34
cro1969A1	2013	Harbin	edible mushroom	C. sakazakii	O3	S	I	R	S	S	S	S	S	S	S	S	S	S	S	S	S	155	109	81	40			481,480,479,478,11,477,476,475,474,472,472,471,470	80,79,77,76,75,74,73,72,71,70,69,68,67,66,65
cro1996W	2013	Harbin	edible mushroom	C. sakazakii	O2	S	I	R	S	S	S	S	S	S	S	S	S	S	S	S	S	68	110	82	87			495,494,493,492,491,490,489,488,487,486,485,484,486,476,475,474,472,472,471,470	555,554,218,553,552,551,550,549,548,547,546,545,544,543,543,542,541,540,539,538
cro1346C1	2012	Beijing	vegetable	C. sakazakii	O1	S	S	R	S	S	S	S	S	S	S	S	S	S	S	S	S	148	111	25	45			68,67,66,65,64,63,62,61,60,59,58,57,10,9,8,56,55,54,53	100,99,98,367,97,96,95,94,93,65
cro3915C2	2016	Zhengzhou	vegetable	C. sakazakii	O1	S	S	I	S	S	S	S	S	S	S	S	S	S	S	S	S	58	112		83	22			429,428,427,426,389,388,387,386,385,558,384,383,382,381,380,379,282,345,378,377,377,376	179,54,79,53
cro598B1	2012	Sanya	edible mushroom	C. sakazakii	O3	S	S	R	S	S	S	S	S	S	S	S	S	S	S	S	S	4	113	1	5			7,6,5,4,3,2,1	15,14,13,4,141,34,3,2,1
cro668W	2012	Nanning	edible mushroom	C. sakazakii	O3	S	S	R	S	S	S	S	S	S	S	S	S	S	S	S	S	4	113	1	5			7,6,5,4,3,2,1	15,14,13,4,141,34,3,2,1
cro89	2011	Guangzhou	vegetable	C. sakazakii	O2	S	S	R	S	S	S	S	S	S	S	S	S	S	S	S	S	4	114	1	90	33		7,6,5,4,3,2,1	17,16,15,12,11,10,9,460,35,8,7,6,5,4,141,34,3,2,1	1
cro2015A1	2013	Jinan	vegetable	C. sakazakii	O2	S	I	R	S	S	S	S	S	S	S	S	S	S	S	S	S	4	115	1	94	33		7,6,5,4,3,2,1	17,16,15,14,13,12,10,9,460,8,7,6,5,4,141,34,3,2	1
cro2015W	2013	Jinan	vegetable	C. sakazakii	O2	S	I	R	S	S	S	S	S	S	S	S	S	S	S	S	S	4	115	1	94	33		7,6,5,4,3,2,1	17,16,15,14,13,12,10,9,460,8,7,6,5,4,141,34,3,2	1
cro560W	2012	Sanya	ready-to-eat food	C. sakazakii	O2	S	S	R	S	S	S	S	S	S	S	S	S	S	S	S	S	4	116	5	105			24,7,6,5,4,3,2,1	460,35,8,7,6,5,4,141,34,3,2,1
cro2121W	2013	Taiyuan	edible mushroom	C. sakazakii	O1	S	S	R	S	S	S	S	S	S	S	S	S	S	S	S	S	654	117	13	97	20		16,15,14,496,13,12,11	600,599,599,599,598,597,596,595,594,593,592,591,590,589,588,587,586,585,584,583,91,582,310,90,88	266,265,264,263,262,261,260,259,230,7
cro2031A1	2013	Jinan	vegetable	C. sakazakii	O2	S	I	R	S	S	S	S	S	I	S	S	S	S	S	S	S	17	118	21	16	10		43,42,41,40,39,38,37,36,35,34,33,32	85,84,83,82,81,31,30,29,28,27	34,33,32,31,30,29,28,5,4
cro249	2011	Guangzhou	vegetable	C. sakazakii	O2	S	S	I	S	S	S	S	S	S	S	S	S	S	S	S	S	64	119	57	31	43		209,133,132,131,130,129,128,127,126,126,125,124,123,122,121,94,93,514,92	180,179,178,177,176,175,174,173,172,171,170,169,168,167,166,165,164,163,162,161,160,159,332,158,157,156,155,154,153,152,151,150,149,148,147,146,145,144,143,142,49,48,45,28	104,53,164,1
cro1034A1	2012	Chengdu	edible mushroom	C. sakazakii	O1	S	S	R	S	S	S	S	S	S	S	S	S	S	S	S	S	1	120	96	54	46		120,119,118,117,116,115,114,113,112,111,110,109,108,107,106,105,104,103,102,101,100,99,98,97,96,98,94,93,514,92	140,139,138,137,136,135,134,133,132,131,130,129,128,127,126,125,124,123,122,121,120,119,118,117,116,115	121,120,119,118,117,116,115,114,113,112,97,111
cro514W	2012	Haikou	vegetable	C. sakazakii	O1	S	S	I	S	S	S	S	S	S	S	S	S	S	S	S	S	492	121	83	103			546,545,544,543,542,541,341,540,539,538,537,536,45,44,148	665,664,663,662,661,660,659,658,657,656,655,654,653,652,651,650,649,648,647,646,645,644,643,642,641,640,639,638,637,636,349,635,634,633,632,631,630,629,628,627
cro783B2	2012	Xiamen	edible mushroom	C. sakazakii	O2	S	I	R	S	S	S	S	S	S	S	S	S	S	S	S	S	659	122	84	98	47		208,207,206,205,204,203,202,200,201,200,199,195	254,669,425,668,455,667,666,424,423,422,253,250,6,249,248,247,246,245,244,242,241,240	146,145,144,143,142,141,140,139,138,137,136,135,134,133,132,128,127,126,125
cro132	2011	Guangzhou	edible mushroom	C. sakazakii	O1	S	I	R	S	S	S	S	S	S	S	S	S	S	S	S	S	158	123	85	100	22		349,348,347,390,346,345,344,343,342,341,339,328,327,326,325,324,323,321	390,429,428,427,426,389,388,387,386,385,558,381,380,379,282,345,378,377,376,375	179,54,79,53
cro949W	2012	Nanchang	edible mushroom	C. sakazakii	O1	S	S	I	S	S	S	S	S	S	S	S	S	S	S	S	S	661	124	86	101	22		499,498,346,345,344,343,342,341,497,340,339,229,338,337,336,324,323,557,556,322,321	427,426,388,387,386,385,558,384,557,383,556,382,381,380,379,282,345,378,377,376,375	179,54,79,53
cro1319A1	2012	Beijing	edible mushroom	C. sakazakii	O1	S	S	R	S	S	S	S	S	S	S	S	S	S	S	S	S	285	125	87	99	22		502,501,500,348,499,498,347,390,346,346,345,344,343,342,341,497,340,339,229,338,337,336,335,334,333,332,331,330,329,328,327,322,321	562,561,560,559,428,427,426,389,387,386,385,378,377,376,375	179,54,79,53
cro1319W	2012	Beijing	edible mushroom	C. sakazakii	O1	S	S	R	S	S	S	S	S	S	S	S	S	S	S	S	S	285	125	87	99	22		502,501,500,348,499,498,347,390,346,346,345,344,343,342,341,497,340,339,229,338,337,336,335,334,333,332,331,330,329,328,327,322,321	562,561,560,559,428,427,426,389,387,386,385,378,377,376,375	179,54,79,53
cro946W	2012	Nanchang	vegetable	C. sakazakii	O1	S	S	R	S	S	S	S	S	S	S	S	S	S	S	S	S	219	126	88	91			555,554,553,552,551,550,549,548,547,479,478,477,476,475,474,473,472,471,470	682,681,680,679,678,677,676,675,674,673,672,671,670,141,34,3,2,216,1
cro2991B3	2015	Changchun	vegetable	C. sakazakii	O2	S	I	R	S	S	S	S	S	S	S	S	S	S	S	S	S	23	127	89	96			406,405,404,403,402,401,400,399,524,452,54,53	444,443,442,439,438,437,436,36,435,434,433,432,379,282,377,31,30,29,28,27
cro1914W-1	2013	Xi'an	vegetable	C. sakazakii	O2	S	S	I	S	S	S	S	S	S	S	S	S	S	S	S	S	23	128	90	23	48		406,405,404,403,402,401,400,399,524,452,451,398,397,397,287,286,61,396,395,57,10,9,56,55,54,53	444,434,433,379,282,377,32,31,30,29,28,27	105,222
cro1914W-2	2013	Xi'an	vegetable	C. sakazakii	O2	S	S	R	S	S	S	S	S	S	S	S	S	S	S	S	S	566	129	91	93			599,598,587,586,595,594,593,592,591,590,589,588,587,586,585,584,583,582,581,580,579,578,65,64,63,287,10,9,56,55,54,53	715,714,713,712,711,710,709,708,707,706,705,704,703,702,701,700,699,698,189,188,186,347,346,752,184,183,182,181
cro2064C1	2013	Beijing	vegetable	C. sakazakii	O2	S	I	R	S	S	S	S	S	S	S	S	S	S	S	S	S	264	130	92	89			513,523,522,512,511,510,521,509,508,507,506,505,504,503,398,287,57,10,9,56,55,54	581,574,573,580,564,563
cro90	2011	Guangzhou	vegetable	C. sakazakii	O2	S	S	I	S	S	S	S	S	S	S	S	S	S	S	S	S	233	131	93	95	44		196,577,195,45,39,37,155,153,535,534,533,532,531,530,529,528,527,526,525	626,153,152,151,150,149,148,147,146,145,144,143,142,49,48,45,28	103,102,101,233,232,231,5,4
*AMP: ampicillin , SAM: ampicillin-sulbactam, AMC: amoxicillin-clavulanic acid, KZ: cefazolin, KF: cephalothin, FEP: cefepime, CRO: ceftriaxone, CN: gentamicin , TOB: tobramycin, AK: amikacin, C: chloramphenicol, CIP: ciproﬂoxacin, IPM: imipenem, SXT: trimethoprim-sulfamethoxazole, ATM: aztreonam, TE: tetracycline.
