# Supplementary material for: Cronobacter sakazakii, Cronobacter malonaticus, and Cronobacter dublinensis Genotyping Based on CRISPR Locus Diversity
Source: Front Microbiol. 2019 Aug 28;10:1989. doi: 10.3389/fmicb.2019.01989 (PMC6722223; doi:10.3389/fmicb.2019.01989)
Supplement: Supplementary file 2 [file Data_Sheet_2.xlsx]

## Sheet: Sheet1
Data Sheet 2. The detail information, multilocus sequence types and conventional CRISPR types of the 65 C. malonaticus isolates.
Strain	Year	City	Source (Types of food)	Species	Serotype	Antibiotic resistant profile*																ST
						AMP10	KZ30	KF30	CN10	TOB10	AK30	SAM10	FEP30	CRO30	CIP5	IPM10	SXT25	ATM30	C30	TE30	AMC30		CT	CRISPR1-Serial number	CRISPR2-Serial number	CRISPR3-Serial number	CRISPR6-Serial number	CRISPR1-spacers-order	CRISPR2-spacers-order	CRISPR3-spacers-order	CRISPR6-spacers-order
cro684A3	2012	Nanning	edible mushroom	C. malonaticus	O2	S	S	R	S	S	S	S	S	S	S	S	S	S	S	S	S	201	1	1	9			23,22,21,20,19	20,19,14,13,12,11,10,9
cro1915W	2013	Xi'an	vegetable	C. malonaticus	O1	S	S	R	S	S	S	S	S	S	S	S	S	S	S	S	S	211	2	2	12			11,10,9,8,7,6,5,4,3,2,1	32,31,30,29,28,27,26,25,24,116,23,22,21,9
cro645A1	2012	Beihai	vegetable	C. malonaticus	O1	S	S	R	S	S	S	S	S	S	S	S	S	S	S	S	S	211	2	2	12			11,10,9,8,7,6,5,4,3,2,1	32,31,30,29,28,27,26,25,24,116,23,22,21,9
cro645B1	2012	Beihai	vegetable	C. malonaticus	O1	S	S	R	S	S	S	S	S	S	S	S	S	S	S	S	S	211	2	2	12			11,10,9,8,7,6,5,4,3,2,1	32,31,30,29,28,27,26,25,24,116,23,22,21,9
cro650C3-2	2012	Beihai	edible mushroom	C. malonaticus	O1	S	S	R	S	S	S	S	S	S	S	S	S	S	S	S	S	211	2	2	12			11,10,9,8,7,6,5,4,3,2,1	32,31,30,29,28,27,26,25,24,116,23,22,21,9
cro138	2011	Guangzhou	vegetable	C. malonaticus	O1	S	S	R	S	S	S	S	S	S	S	S	S	S	S	S	S	211	3	2	13			11,10,9,8,7,6,5,4,3,2,1	32,31,30,29,28,27,26,25,24,23,22,21,9
cro585A2	2012	Sanya	edible mushroom	C. malonaticus	O1	S	S	R	S	S	S	S	S	S	S	S	S	S	S	S	S	211	3	2	13			11,10,9,8,7,6,5,4,3,2,1	32,31,30,29,28,27,26,25,24,23,22,21,9
cro795W2	2012	Xiamen	vegetable	C. malonaticus	O1	S	I	R	S	S	S	S	S	S	S	S	S	S	S	S	S	211	3	2	13			11,10,9,8,7,6,5,4,3,2,1	32,31,30,29,28,27,26,25,24,23,22,21,9
cro984W	2012	Wuhan	edible mushroom	C. malonaticus	O1	S	S	R	S	S	S	S	S	S	S	S	S	S	S	S	S	211	3	2	13			11,10,9,8,7,6,5,4,3,2,1	32,31,30,29,28,27,26,25,24,23,22,21,9
cro831C3	2012	Shanghai	vegetable	C. malonaticus	O1	S	S	R	S	S	S	S	S	S	S	S	S	S	S	S	S	211	4	3	12			11,9,8,7,6,5,4,3,2,1	32,31,30,29,28,27,26,25,24,116,23,22,21,9
cro2064W	2013	Beijing	vegetable	C. malonaticus	O1	S	S	R	S	S	S	S	S	S	S	S	S	S	S	S	S	211	5	4	12			11,10,8,7,6,5,4,3,2,1	32,31,30,29,28,27,26,25,24,116,23,22,21,9
cro2834C2	2015	Changsha	ready-to-eat food	C. malonaticus		S	S	R	S	S	S	S	S	S	S	S	S	S	S	S	S	679	6	5	29			188,187,186,185,184,183,73,4,3,2,1	268,267,266,265,264,263,262,261,96,260,259,258,257,256,255,237,236,254,103,102,101,100,228,170,99,169,168
cro800A2	2012	Xiamen	edible mushroom	C. malonaticus	O3	S	S	R	S	S	S	S	S	S	S	S	S	S	S	S	S	408	7	6	25	3		84,83,82,81,80,79,78,77,76,75,74,6,1	146,145,144,143,142,141,140,139,138,137,136,246,135,134,133,132,131,130,129,128,127,126	10,9,1
cro1950W	2013	Xi'an	edible mushroom	C. malonaticus	O3	S	I	R	S	S	S	S	S	S	S	S	S	S	S	S	S	408	8	6	24	3		84,83,82,81,80,79,78,77,76,75,74,6,1	146,145,144,139,138,137,136,246,135,134,133,132,131,130,129,128,127,126	10,9,1
cro2250W	2013	Fuzhou	edible mushroom	C. malonaticus	O3	S	S	R	S	S	S	S	S	S	S	S	S	S	S	S	S	664	9	7	32			182,181,180,179,178,177,176,175,174,173,172,171,170,169,168,167,166,165,164,163,162,161,160,159,158,157,156,155,5,2,154,1	253,252,251,250,249,111,248,247
cro1413A2	2013	Guangzhou	vegetable	C. malonaticus		S	I	S	S	S	S	S	S	S	S	S	S	S	S	S	S	551	10	8	30			119,118,117,116,115,114,113,112,111,110,109,1	183,182,181,180
cro714W	2012	Fuzhou	vegetable	C. malonaticus	O2	S	S	R	S	S	S	S	S	S	S	S	S	S	S	S	S	201	11	9	7			23,22,21,20,19,18,17,16,15,14,13,12	20,19,18,34,33,17,16,15,14,13,12,11,10,9
cro909B1	2012	Nanchang	ready-to-eat food	C. malonaticus	O2	S	S	S	S	S	S	S	S	S	S	S	S	S	S	S	S	201	11	9	7			23,22,21,20,19,18,17,16,15,14,13,12	20,19,18,34,33,17,16,15,14,13,12,11,10,9
cro1410A1	2013	Guangzhou	ready-to-eat food	C. malonaticus	O1	S	S	R	S	S	S	S	S	S	S	S	S	S	S	S	S	7	12	10	7			24,23,22,21,20,19,18,17,16,15,14,13,12	20,19,18,34,33,17,16,15,14,13,12,11,10,9
cro1691W	2013	Shenzhen	vegetable	C. malonaticus	O2	S	S	I	S	S	S	S	S	S	S	S	S	S	S	S	S	7	12	10	7			24,23,22,21,20,19,18,17,16,15,14,13,12	20,19,18,34,33,17,16,15,14,13,12,11,10,9
cro935W	2012	Nanchang	edible mushroom	C. malonaticus	O2	S	S	R	S	S	S	S	S	S	S	S	S	S	S	S	S	7	12	10	7			24,23,22,21,20,19,18,17,16,15,14,13,12	20,19,18,34,33,17,16,15,14,13,12,11,10,9
cro2249W	2013	Fuzhou	edible mushroom	C. malonaticus	O2	S	S	R	S	S	S	S	S	S	S	S	S	S	S	S	S	7	13	10	8			24,23,22,21,20,19,18,17,16,15,14,13,12	20,19,18,34,33,17,16,14,13,12,11,10,9
cro235	2011	Guangzhou	vegetable	C. malonaticus	O2	S	S	R	S	S	S	S	S	S	S	S	S	S	S	S	S	7	13	10	8			24,23,22,21,20,19,18,17,16,15,14,13,12	20,19,18,34,33,17,16,14,13,12,11,10,9
cro4164A3	2016	Hongkong	vegetable	C. malonaticus	O2	S	S	I	S	S	S	S	S	S	S	S	S	S	S	S	S	7	13	10	8			24,23,22,21,20,19,18,17,16,15,14,13,12	20,19,18,34,33,17,16,14,13,12,11,10,9
cro649W	2012	Beihai	edible mushroom	C. malonaticus	O2	S	S	R	S	S	S	S	S	S	S	S	S	S	S	S	S	7	13	10	8			24,23,22,21,20,19,18,17,16,15,14,13,12	20,19,18,34,33,17,16,14,13,12,11,10,9
cro3263A1	2015	Shijiazhuang	vegetable	C. malonaticus	O2	S	S	I	S	S	S	S	S	S	S	S	S	S	S	S	S	7	14	11	7			24,23,22,21,20,19,18,17,16,15,13,12	20,19,18,34,33,17,16,15,14,13,12,11,10,9
cro3263A3	2015	Shijiazhuang	vegetable	C. malonaticus	O2	S	S	I	S	S	S	S	S	S	S	S	S	S	S	S	S	7	14	11	7			24,23,22,21,20,19,18,17,16,15,13,12	20,19,18,34,33,17,16,15,14,13,12,11,10,9
cro2696W	2014	Wuhan	edible mushroom	C. malonaticus	O2	S	S	R	S	S	S	S	S	S	S	S	S	S	S	S	S	7	15	12	7			24,23,22,21,20,19,18,17,16,15,14,12	20,19,18,34,33,17,16,15,14,13,12,11,10,9
cro511B2	2012	Haikou	ready-to-eat food	C. malonaticus	O2	S	S	I	S	S	S	S	S	S	S	S	S	S	S	S	S	278	16	13	8			24,23,22,21,20,19,18,17,16,1512	20,19,18,34,33,16,15,14,13,12,11,10,9
cro965A1	2012	Changsha	vegetable	C. malonaticus	O2	S	S	R	S	S	S	S	S	S	S	S	S	S	S	S	S	7	17	14	6			24,23,22,21,108,20,19,18,17,16,107,15,14,13,106,12	20,19,18,17,16,15,14,13,12,11,10,9
cro2065A1	2013	Beijing	vegetable	C. malonaticus	O2	S	I	R	S	S	S	S	S	I	S	S	S	S	S	S	S	7	18	15	6			24,21,108,20,19,18,17,16,107,153,15,14,13,106,12	20,19,18,17,16,15,14,13,12,11,10,9
cro50	2011	Guangzhou	vegetable	C. malonaticus	O2	S	S	R	S	S	S	S	S	S	S	S	S	S	S	S	S	577	18	15	6			24,21,108,20,19,18,17,16,107,153,15,14,13,106,12	20,19,18,17,16,15,14,13,12,11,10,9
cro2031B2-1	2013	Jinan	vegetable	C. malonaticus	O2	S	I	R	S	S	S	S	S	I	S	S	S	S	S	S	S	7	19	16	6			24,23,22,21,108,20,19,18,17,16,107,153,15,14,13,106,12	20,19,18,17,16,15,14,13,12,11,10,9
cro270A	2011	Shenzhen	edible mushroom	C. malonaticus	O3	S	S	R	S	S	S	S	S	S	S	S	S	S	S	S	S	650	20	17	3			31,30,29,28,27,26,25	37,15,36,35,5,4,2,1
cro299B	2011	Shenzhen	edible mushroom	C. malonaticus	O1	S	S	R	S	S	S	S	S	S	S	S	S	S	S	S	S	440	21	18	17			48,105,47,46,45,44,43,42,41,148,40,39,38,37,36,35,34,33,32	47,46,45,44,43,42,41,40,39,38
cro1850C2	2013	Shaoguang	edible mushroom	C. malonaticus	O1	S	S	R	S	S	S	S	S	S	S	S	S	S	S	S	S	440	22	18	28			48,105,47,46,45,44,43,42,41,148,40,39,38,37,36,35,34,33,32	240,239,176,238,174,237,236,235,234,173,172,171,233,232,231,230,229,102,100,228,170,99,169,168
cro1949A2	2013	Xi'an	edible mushroom	C. malonaticus	O1	S	S	R	S	S	S	S	S	S	S	S	S	S	S	S	S	60	23	19	18			105,64,63,62,61,60,59,58,57,56,55,54,53,52,51,50,49	95,94,93,92,91,90,89,88,87,167,86,85,60,59,84,57,56,55,83,82,81,80,79,78
cro1949B3-1	2013	Xi'an	edible mushroom	C. malonaticus	O1	S	S	R	S	S	S	S	S	S	S	S	S	S	S	S	S	60	23	19	18			105,64,63,62,61,60,59,58,57,56,55,54,53,52,51,50,49	95,94,93,92,91,90,89,88,87,167,86,85,60,59,84,57,56,55,83,82,81,80,79,78
cro2031B2-2	2013	Jinan	vegetable	C. malonaticus	O1	S	I	R	S	S	S	S	S	S	S	S	S	S	S	S	S	60	23	19	18			105,64,63,62,61,60,59,58,57,56,55,54,53,52,51,50,49	95,94,93,92,91,90,89,88,87,167,86,85,60,59,84,57,56,55,83,82,81,80,79,78
cro530C3	2012	Haikou	vegetable	C. malonaticus	O1	S	S	R	S	S	S	S	S	S	S	S	S	S	S	S	S	60	23	19	18			105,64,63,62,61,60,59,58,57,56,55,54,53,52,51,50,49	95,94,93,92,91,90,89,88,87,167,86,85,60,59,84,57,56,55,83,82,81,80,79,78
cro645W	2012	Beihai	vegetable	C. malonaticus	O1	S	S	R	S	S	S	S	S	S	S	S	S	S	S	S	S	60	23	19	18			105,64,63,62,61,60,59,58,57,56,55,54,53,52,51,50,49	95,94,93,92,91,90,89,88,87,167,86,85,60,59,84,57,56,55,83,82,81,80,79,78
cro863C2	2012	Hefei	vegetable	C. malonaticus	O1	S	S	I	S	S	S	S	S	S	S	S	S	S	S	S	S	60	23	19	18			105,64,63,62,61,60,59,58,57,56,55,54,53,52,51,50,49	95,94,93,92,91,90,89,88,87,167,86,85,60,59,84,57,56,55,83,82,81,80,79,78
cro914W	2012	Nanchang	vegetable	C. malonaticus	O1	S	S	R	S	S	S	S	S	S	S	S	S	S	S	S	S	60	23	19	18			105,64,63,62,61,60,59,58,57,56,55,54,53,52,51,50,49	95,94,93,92,91,90,89,88,87,167,86,85,60,59,84,57,56,55,83,82,81,80,79,78
cro931C1	2012	Nanchang	vegetable	C. malonaticus	O1	S	S	R	S	S	S	S	S	S	S	S	S	S	S	S	S	60	23	19	18			105,64,63,62,61,60,59,58,57,56,55,54,53,52,51,50,49	95,94,93,92,91,90,89,88,87,167,86,85,60,59,84,57,56,55,83,82,81,80,79,78
cro913A2	2012	Nanchang	vegetable	C. malonaticus	O1	S	S	R	S	S	S	S	S	S	S	S	S	S	S	S	S	60	24	19	19			105,64,63,62,61,60,59,58,57,56,55,54,53,52,51,50,49	95,94,93,92,167,86,85,60,59,84,57,56,55,83,82,81,80,79,78
cro1591W	2013	Guangzhou	vegetable	C. malonaticus	O1	S	S	R	S	S	S	S	S	S	S	S	S	S	S	S	S	60	25	20	20			105,64,63,62,60,59,58,57,56,55,54,53,52,51,50,49	95,94,93,92,91,90,89,88,60,59,84,57,56,55,83,82,81,80,79,78
cro745W	2012	Fuzhou	vegetable	C. malonaticus	O1	S	S	R	S	S	S	S	S	S	S	S	S	S	S	S	S	60	26	21	18			105,64,63,62,61,60,50,49	95,94,93,92,91,90,89,88,87,167,86,85,60,59,84,57,56,55,83,82,81,80,79,78
cro864B2-3	2012	Hefei	vegetable	C. malonaticus	O1	S	S	I	S	S	S	S	S	S	S	S	S	S	S	S	S	545	27	22	5			105,104,103,102,101,64,62,61,60,59,58,57,56,55,54,53,90,100,99,98,50,49	166,165,164,163,162,7,1
cro1900B2	2013	Heyuan	edible mushroom	C. malonaticus	O2	S	S	R	S	S	I	S	S	S	S	S	S	S	S	S	S	139	28	23	11			152,151,133,132,131,130,150,129,149,100,52,99,98,50,49	222,221,220,218,217,216,245,244,243,242,241,14,11,10,9
cro1764W1	2013	Zhanjiang	vegetable	C. malonaticus	O1	S	S	R	S	S	S	S	S	S	S	S	S	S	S	S	S	554	29	24	2			147,146,145,79,76,34,144,143,142,141,140,139,138,49	123,122,6,5,4,3,2,1
cro300A	2011	Shenzhen	edible mushroom	C. malonaticus	O3	R	S	R	R	S	S	S	S	S	S	S	S	S	R	R	S	11	30	25	14	1		66,65	77,76,75,74,73,72,71,70,69,68,67,66,65,64,63,62,61,60,59,58,57,56,55,54,53,52,51,50,49,27,26,48,25,9	2,1
cro598C1	2012	Sanya	edible mushroom	C. malonaticus	O2	S	S	I	S	S	S	S	S	S	S	S	S	S	S	S	S	11	31	25	15	1		66,65	77,76,75,74,73,72,71,98,70,69,68,97,96,67,66,65,64,63,59,58,56,55,54,53,52,51,50,49,27,26,48,25,9	2,1
cro598C2	2012	Sanya	edible mushroom	C. malonaticus	O3	S	S	R	S	S	S	S	S	S	S	S	S	S	S	S	S	11	31	25	15	1		66,65	77,76,75,74,73,72,71,98,70,69,68,97,96,67,66,65,64,63,59,58,56,55,54,53,52,51,50,49,27,26,48,25,9	2,1
cro950W	2012	Nanchang	edible mushroom	C. malonaticus	O2	S	S	I	S	S	S	S	S	S	S	S	S	S	S	S	S	629	32	26	27			48,105,104,33,32,67	179,178,177,41,40,39,176,175,174,173,172,171,170,99,169,168
cro1498W	2013	Guangzhou	edible mushroom	C. malonaticus	O2	S	S	I	S	S	S	S	S	S	S	S	S	S	S	S	S	10	33	27	31			125,124,123,122,121,120,148,35,34,33,32,67	215,214,213,212,211,210,209,208,207,206,205,204,203,202,201,200,199,198,197,196,195,194,193,192,191,190,189,188,187,186,185,184
cro630W2	2012	Beihai	vegetable	C. malonaticus		S	S	I	S	S	S	S	S	S	S	S	S	S	S	S	S	462	34	28	22			48,105,73,72,71,70,69,68,73,32,67	115,114,113,112,111,110,109,108,107,106,105,104,103,102,101,100,99
cro1541W2	2013	Guangzhou	vegetable	C. malonaticus	O2	S	S	I	S	S	S	S	S	S	S	S	S	S	S	S	S	567	35	29	23			137,136,135,134,133,132,131,130,129,128,127,126,72,70,32,67	227,226,187,225,224,223,112,110,109,108,107,106,105,104,103,102,101,100,99
cro2841W	2015	Changsha	vegetable	C. malonaticus	O1	S	S	I	S	S	S	S	S	S	S	S	S	S	S	S	S	472	36	30	21			195,194,193,192,191,190,189,183,73,32,67	112,111,110,109,108,107,104,102,101,100,99
cro850W	2012	Shanghai	edible mushroom	C. malonaticus	O3	S	S	R	S	S	S	S	S	S	S	S	S	S	S	S	S	660	37	31	26			97,96,95,94,93,92,91,90,89,88,87,86,85	161,160,159,158,157,156,155,154,153,152,151,150,149,148,147
cro695B2	2012	Nanning	vegetable	C. malonaticus	O2	S	S	R	S	S	S	S	S	S	S	S	S	S	S	S	S	258	38		4	2			124,123,122,121,120,119,125,118,117,6,5,4,3,1	8,7,6,5,4,3,1
cro695W	2012	Nanning	vegetable	C. malonaticus	O2	S	S	R	S	S	S	S	S	S	S	S	S	S	S	S	S	258	38		4	2			124,123,122,121,120,119,125,118,117,6,5,4,3,1	8,7,6,5,4,3,1
cro1764A3	2013	Zhanjiang	vegetable	C. malonaticus	O2	S	S	I	S	S	S	S	S	S	S	S	S	S	S	S	S	139	39		10				222,221,220,219,218,217,216,11,10,9
cro1031W	2012	Chengdu	vegetable	C. malonaticus		S	S	I	S	S	S	S	S	S	S	S	S	S	S	S	S	11	40		16				77,76,75,73,72,71,70,69,68,97,96,67,66,65,64,63,62,61,60,56,55,54,53,52,51,50,49,27,26,48,25,9
cro913W	2012	Nanchang	vegetable	C. malonaticus	O2	S	S	R	S	S	S	S	S	S	S	S	S	S	S	S	S	529	41		1	4			8,7,6,5,4,3,2,1	24,23,22,21,20,19,18,17,16,15,14,13,12,11,10,1
199G	2007	Beijing	powdered infant formula	C. malonaticus		S	S	R	S	S	S	S	S	S	S	S	S	S	S	S	S	337	42		1				8,7,6,5,4,3,2,1
*AMP: ampicillin , SAM: ampicillin-sulbactam, AMC: amoxicillin-clavulanic acid, KZ: cefazolin, KF: cephalothin, FEP: cefepime, CRO: ceftriaxone, CN: gentamicin , TOB: tobramycin, AK: amikacin, C: chloramphenicol, CIP: ciproﬂoxacin, IPM: imipenem, SXT: trimethoprim-sulfamethoxazole, ATM: aztreonam, TE: tetracycline.
