# Supplementary material for: Cronobacter sakazakii, Cronobacter malonaticus, and Cronobacter dublinensis Genotyping Based on CRISPR Locus Diversity
Source: Front Microbiol. 2019 Aug 28;10:1989. doi: 10.3389/fmicb.2019.01989 (PMC6722223; doi:10.3389/fmicb.2019.01989)
Supplement: Supplementary file 3 [file Data_Sheet_3.xlsx]

## Sheet: Sheet2
Data Sheet 3. The detail information, multilocus sequence types and conventional CRISPR types of the 31 C. dublinensis isolates.
Strain	Year	City	Source (Types of food)	Species	Serotype	Antibiotic resistant profile*																ST
						AMP10	KZ30	KF30	CN10	TOB10	AK30	SAM10	FEP30	CRO30	CIP5	IPM10	SXT25	ATM30	C30	TE30	AMC30		CT	CRISPR1-Serial number	CRISPR2-Serial number	CRISPR3-Serial number	CRISPR6-Serial number	CRISPR1-spacers-order	CRISPR2-spacers-order	CRISPR3-spacers-order	CRISPR6-spacers-order
cro244	2011	Guangzhou	vegetable	C. dublinensis		S	S	R	S	S	S	S	S	S	S	S	S	S	S	S	S	579	1	1	1			15,14,13,12,11,10,9,8,7,6,5,4,3,2,1	7,6,5,4,3,2,1
cro965C1	2012	Wuhan	vegetable	C. dublinensis	O1	S	I	R	S	S	S	S	S	S	S	S	S	S	S	S	S	570	2	2	18			190,189,188,187,186,185,184,183,182,181,180,179,178,177,176,175,174,173,172,171,170,169,168,167,166,165,164,163,162,161,160,159,158,157,156,155,154,153,152,151,150,149,148,147,146,145,144,143,142,141,140,139,138,137,1	268,267,266,265,264,263,262,261,260,259,728,727,726,725,724,723,722,721,720,719,718,717,716,715,714,713,712,711,710,709,708,707,706,705,704,703,702,701,700,699,698,697,696,695,694,693,692,691,273,272,138,271,270,269,343
cro3214W	2015	Nanjing	vegetable	C. dublinensis	O1	S	S	R	S	S	S	S	S	S	S	S	S	S	S	S	S	570	3	3	27			190,189,188,187,186,185,184,183,182,181,180,179,178,177,176,175,174,173,172,171,170,169,165,164,163,162,161,160,159,158,157,156,155,154,153,152,151,150,149,148,147,146,145,144,143,142,141,140,139,138,137,1	550,549,548,547,546,545,544,543,542,541,540,539,538,537,536,535,534,533,532,531,530,529,528,527,526,525,524,523,522,521,520,519,518,517,516,515,514,513,135,512,511,510,509,508,507,506
cro280A	2011	Shenzhen	vegetable	C. dublinensis	O1	S	S	R	S	S	S	S	S	S	S	S	S	S	S	S	S	680	4	4	2			19,18,17,16	23,22,21,20,19,18,17,16,15,14,13,12,11,10,9,8
cro580A1	2012	Sanya	vegetable	C. dublinensis	O1	S	S	R	S	S	S	S	S	S	S	S	S	S	S	S	S	607	5	5	5	1	1	36,35,34,33,32,31,30,29,28,27,26,25,24,23,22,21,20	123,122,121,120,119,118,117,116,115,114,113,112,111,110,109,108,107,106,105,104,103,102,101,100,312,99,98,97,96,95,94,93,92,91,90,92,91,90,89,88,87,86,85,43,42,41	3,2,1	46,45,44,43,42,41,40,39,38,37,36,35,34,33,32,31,30,29,28,27,26,25,24,23,22,21,20,19,18,17,16,15,14,13,12,11,10,9,8,7,6,5,4,3,2,1
cro680B1-1	2012	Nanning	vegetable	C. dublinensis	O1	S	I	R	S	S	S	S	S	S	S	S	S	S	S	S	S	595	6	6	7			54,53,52,51,50,49,48,47,46,45,44,43,42,41,40,39,38,37	152,151,150,149,148,147,146,145,144,143,142,141,140,139,138,137,136,135,134,133,132,131,130,129,128,127,126,125,124
cro910B3	2012	Nanchang	ready-to-eat food	C. dublinensis	O1	S	S	R	S	S	S	S	S	S	S	S	S	S	S	S	S	77	7	7	8			83,82,81,80,79,78,77,76,75,74,73,72,71,70,69,68,67,66,65,64,63,62,61,60,59,58,57,56,55	179,178,177,176,175,174,173,172,171,170,169,168,167,166,165,164,163,162,161,160,159,158,157,156,155,154,153
cro1046W	2012	Chengdu	vegetable	C. dublinensis	O1	S	I	R	S	S	S	S	S	S	S	S	S	S	S	S	S	77	8	8	10			83,191,82,81,80,79,78,77,76,75,74,73,72,71,70,69,68,67,64,63,62,61,60,59,58,57,56,55	179,178,177,176,166,165,164,163,162,161,160,159,156,155,154,153
cro981C3	2012	Wuhan	vegetable	C. dublinensis	O1	S	S	R	S	S	S	S	S	S	S	S	S	S	S	S	S	77	9	9	9			83,191,80,79,78,77,76,75,74,73,71,70,69,68,67,64,63,62,61,60,59,58,57,56,55	176,175,174,171,170,169,168,167,166,166,165,164,163,162,161,160,159,156,155,154,153
cro946B2	2012	Nanchang	vegetable	C. dublinensis	O1	S	I	R	S	S	S	S	S	S	S	S	S	S	S	S	S	547	10	10	12			107,106,105,104,103,102,101,100,99,98,98,97,96,95,94,93,92,94,90,23,89,88,87,86,85,3,84	222,221,220,219,218,217,216,215,214,213,212,211,210,209,208,207,206,205,204,203,202,201,200,199,198,197,196,195,194,193,192,191,190,189,188,187,186,185,184,183,182,43,181,180
cro3314A3-1	2015	Zhengzhou	vegetable	C. dublinensis	O1	S	S	R	S	S	S	S	S	S	S	S	S	S	S	S	S	477	11	11	29			387,386,385,384,383,382,381,380,379,378,377,376,375,374,373,372,371,370,369,368,367,366,365,364,363,362,84	608,607,606,605,604,603,602,601,600,599,598,597,596,595,594,593,592,591,590,589,588,587,586,585,584,583,582,581,580,579
cro3540W	2015	Hongkong	vegetable	C. dublinensis	O2	S	S	I	S	S	S	S	S	S	S	S	S	S	S	S	S	479	12	12	30			402,401,400,399,398,397,396,395,394,393,392,391,383,390,389,378,377,373,372,371,388,370,369,368,367,365,364,363,362,84	636,635,634,633,632,631,630,629,628,627,626,625,624,623,622,621,620,619,618,617,616,615,614,613,612,21,503,611,610,25,609
cro1441W	2013	Guangzhou	vegetable	C. dublinensis	O2	S	S	I	S	S	S	S	S	S	S	S	S	S	S	S	S	584	13	13	21	4		256,255,254,253,252,251,250,249,248,247,223,246,245,244,243,242,241,240,239,238,237,236,235,234,233,232,231,230,229,228,227,226,225,224,223,222,221,69,220,219,85	342,341,340,339,338,337,336,335,334,333,332,331,330,329,328,327,326,325,324,323,322,321,320,319,318	61,60,59,58,57,1
cro964A2	2012	Wuhan	vegetable	C. dublinensis	O1	S	S	I	S	S	S	S	S	S	S	S	S	S	S	S	S	592	14	14	14	6		119,118,117,116,115,114,113,112,111,110,109,108	242,241,240,239,238,237,236,235,221,234	30,29,28,27,26,25,24,23,22,21,20,19,18,17,16,15,14,13,12,11,10,9,8,7,6,5,4
cro964C2	2012	Wuhan	vegetable	C. dublinensis	O1	S	S	I	S	S	S	S	S	S	S	S	S	S	S	S	S	106	15	15	17			136,135,134,133,132,131,130,129,128,127,126,125,124,123,122,121,120	258,257,256,255,254,253,252,251,250,249,248,247,246,245,244,243
cro1014W	2012	Chengdu	vegetable	C. dublinensis	O2	S	I	R	S	S	S	S	S	S	S	S	R	S	S	R	S	582	16	16	20	3	3	209,208,207,206,205,204,203,202,201,200,199,198,197,196,195,194,193,192	303,302,301,300,299,298,297,296,295,294,293,292,291,290,289,288	56,55,54,53,52,51,50,1	90,89,88,87,86,85,84,83,82,81,80,79,78,77,76,76,75,74,73,72,71,70
cro1364W	2012	Jinan	vegetable	C. dublinensis	O2	S	S	S	S	S	S	S	S	S	S	S	S	S	S	S	S	550	17	17	15			218,217,216,215,214,213,177,212,211,210	317,195,316,315,314,313,312,311,310,309,308,307,306,305,304,144,223
cro2114W	2013	Taiyuan	vegetable	C. dublinensis		S	I	R	S	S	S	S	S	S	S	S	S	S	S	S	S	560	18	18	22			273,272,271,270,269,268,267,266,265,264,263,262,261,260,259,258,257	357,356,356,355,354,353,352,351,350,349,348,347,346,345,344,343
cro2915W	2015	Guizhou	vegetable	C. dublinensis	O2	S	S	R	S	S	S	S	S	S	S	S	S	S	S	S	S	474	19	19	6			309,308,307,306,305,304,303,302,301,300,299,198,298,297,296,295,294,293,292,291,290,289,288,287,286,285,284,283,282,281,280,202,279,278,277,276,275,274	489,488,487,486,485,484,483,482,481,480,479,478,477,476,475,474,473,472,471,470,469,468,467,466,465,464,463,462,461,459,458,457,456,455,454,453,452,451,450,216,449,448,447,446,445,444,443,442,441,440,439,438,437,436,435,434,433,432,431,430,429,428,427,426,425,424,423,422,421,420,419,418,417,416,41
cro3213W	2015	Nanjing	vegetable	C. dublinensis	O2	S	I	R	S	S	S	S	S	S	S	S	S	S	S	S	S	455	20	20	26			312,311,310	505,504,503,502,418,417,124,501,500,499,498,497,496,95,494,493,492,491,490
cro3314A1	2015	Zhengzhou	vegetable	C. dublinensis	O1	S	I	R	S	S	S	S	S	S	S	S	S	S	S	S	S	476	21	21	28			361,360,359,358,357,356,355,354,353,352,351,350,349,348,347,346,345,344,343,342,341,340,339,338,337,336,335,334,333,332,331,330,329,328,327,326,71,325,67,324,323,322,321,320,319,117,318,317,316,315,314,313	578,577,576,575,574,573,572,571,570,569,568,567,566,565,564,563,562,561,560,156,559,558,557,154,556,555,554,553,552,551
cro4191B1-1	2016	Hongkong	vegetable	C. dublinensis		S	S	I	S	S	S	S	S	S	S	S	S	S	S	S	S	482	22	22	11	5		312,311,474,473,472,471,470,469,468,467,466,466,468,464,463,462,461,460,459,458,457,456,454,453,452,451,450,449,448,447,446,445,3,310	501,500,494,493,492,491,490,690,689,211,688,687,686,685,684,683,682,681,680,679,678,505,504,503,502,418,417,124	69,68,67,66,65,64,63,62,1
cro4191A2	2016	Hongkong	vegetable	C. dublinensis	O1	S	I	I	S	S	S	S	S	S	S	S	S	S	S	S	S	481	23	23	31			444,443,442,441,440,439,438,437,436,435,434,433,432,431,430,429,428,427,426,425,424,423,422,421,420,419,418,417,416,415,414,413,412,411,410,409,408,407,406,405,404,403	677,676,675,674,673,672,671,670,669,668,667,666,665,664,663,662,661,660,659,658,657,656,654,653,652,651,650,649,648,647,646,645,644,643,642,641,640,639,638,637
cro981C2	2012	Wuhan	vegetable	C. dublinensis	O1	S	I	R	S	S	S	S	S	S	S	S	S	S	S	S	S	574	24		19	2	2		287,286,285,284,283,282,281,280,279,278,277,276,275,274	49,48,47,46,45,44,43,42,41,40,39,38,37,36,35,34,33,32,31,1	69,68,67,66,65,64,63,62,61,60,59,58,57,56,55,54,53,52,51,50,49,48,47
cro509C1	2012	Haikou	ready-to-eat food	C. dublinensis	O1	S	S	R	S	S	S	S	S	S	S	S	S	S	S	S	S	277	25		3				40,39,38,37,36,35,34,33,32,31,30,29,28,27,26,25,24
cro559A1	2012	Sanya	ready-to-eat food	C. dublinensis	O1	S	S	R	S	S	S	S	S	S	S	S	S	S	S	S	S	270	26		4				84,83,82,81,80,79,78,77,76,75,74,73,72,71,70,69,68,67,66,65,64,63,62,61,60,59,58,57,56,55,54,53,52,51,50,49,48,47,46,45,44,43,42,41
cro964A1	2012	Wuhan	vegetable	C. dublinensis	O1	S	S	I	S	S	S	S	S	S	S	S	S	S	S	S	S	561	27		13				233,232,231,230,229,228,227,226,225,224,223
cro964W	2012	Wuhan	vegetable	C. dublinensis	O1	S	I	R	S	S	S	S	S	S	S	S	S	S	S	S	S	581	28		16				257,256,255,254,253,252,251,250,249,248,247,246,245,244,243
cro2163B2	2013	Lanzhou	vegetable	C. dublinensis	O1	S	S	I	S	S	S	S	S	S	S	S	S	S	S	S	S	561	29		23				233,232,231,230,229,228,227,226,225,359,224,223,358
cro2790W	2014	Kunming	vegetable	C. dublinensis		S	S	R	S	S	S	S	S	S	S	S	S	S	S	S	S	590	30		24				393,392,391,390,389,388,387,386,385,384,383,382,381,380,379,378,377,376,375,374,373,372,371,370,369,368,367,366,365,364,363,362,361,360
cro2864A2	2015	Hangzhou	vegetable	C. dublinensis	O2	S	S	I	S	S	S	S	S	S	S	S	S	S	S	S	S	163	31		25				415,414,413,412,411,247,410,409,408,407,406,405,404,403,402,401,400,399,398,397,396,395,361,394
*AMP: ampicillin , SAM: ampicillin-sulbactam, AMC: amoxicillin-clavulanic acid, KZ: cefazolin, KF: cephalothin, FEP: cefepime, CRO: ceftriaxone, CN: gentamicin , TOB: tobramycin, AK: amikacin, C: chloramphenicol, CIP: ciproﬂoxacin, IPM: imipenem, SXT: trimethoprim-sulfamethoxazole, ATM: aztreonam, TE: tetracycline.
