# Supplementary material for: Cronobacter sakazakii, Cronobacter malonaticus, and Cronobacter dublinensis Genotyping Based on CRISPR Locus Diversity
Source: Front Microbiol. 2019 Aug 28;10:1989. doi: 10.3389/fmicb.2019.01989 (PMC6722223; doi:10.3389/fmicb.2019.01989)
Supplement: Supplementary file 4 [file Data_Sheet_4.XLSX]

## Sheet: Sheet1
Data Sheet 4. The dictionary of CRISPR spacers in C. sakazakii
Dictionary of CRISPR1 spacers				Dictionary of CRISPR2 spacers				Dictionary of CRISPR3 spacers				Dictionary of CRISPR6 spacers
key	AnnotatedSpacer	sequence		key	AnnotatedSpacer	sequence		key	AnnotatedSpacer	sequence		key	AnnotatedSpacer	sequence
1	sak1-1	TCGGATATTGTTGTTGAGCTGTCCCGCAGAAA		1	sak2-1	GGCGGTTTGGATTTGGAAATTTGATACAACTG		1	sak3-1	AGACGCGCCGGAAGGGGAGTTGGTGCGCCAGCT		1	sak6-1	TGGCAGCAAAGCCGCGCTAAGGCTTAACGGGA
2	sak1-2	CGAAGACCAGAGAATAGCCATAATTTGGCGGT		2	sak2-2	GCTTATATCCTCTCCTGCCTGATTGCCTCCGG		2	sak3-2	TCCGCGCGCACGTTTGAGCAGACGCAGCGGCA		2	sak6-2	ATTAGCCAACACGAATGAGCCGGATTTAACTG
3	sak1-3	CGTGCGCAGGTCGCCGAGTGTGTATTGCGCCA		3	sak2-3	ACCGCTATCCAGTGGGGGATTTACAGCCCTAA		3	sak3-3	ATTAGCAACCGCTTGCACGAATGGCAGGTCGA		3	sak6-3	TCGAAATAATCATCTGAGAAGTTAAAGCGGTC
4	sak1-4	CTTGTTTATCAGGCAATCAGCGCGGTAGCCAA		4	sak2-4	CTCTGGCCCATCATGACGGACTCATCCTGCGT		4	sak3-4	TCGAACACAGCGACGCCGTTCCCGTCGCCGC		4	sak6-4	CGGAGCAGATAAAGCCCCTGATGTGTATATCC
5	sak1-5	GTTGGGTAAAAATCCGTGTTTGTTCTTTTTAA		5	sak2-5	AAAATATAGGTACGCTTATTAGATACCAGCGT		5	sak3-5	AATGGGGTCATTATCGGTTCCTCCGTGATGCC		5	sak6-5	AGTCGATACAGCAGCCGTCCTCGTTGCCCAGG
6	sak1-6	TGAGGGTGGTGACCTGCGAAATGGGGTTGTTT		6	sak2-6	CGACACAGCGATAACAGAGCCGACAACAACGG		6	sak3-6	AGGAAACGGCGGTTCTGCCGTTTCAATGTGGC		6	sak6-6	ACATACCAAATGGATGGACTGTTATCGAATTC
7	sak1-7	CAGGAGGGCGGGAATATTTTCCAGACCGGCGC		7	sak2-7	CACCTGCGACCGCCGATTTTGATGAGGCGATC		7	sak3-7	ACATTCCACTGACTGTCTGCATCAGACCCGTC		7	sak6-7	GTCATGGTACCGCCGGCAATAGGGAGCGCACC
8	sak1-8	TTCTTCGACAAAGGCGGCAAGAAGAAGATCGC		8	sak2-8	CGCATTCCCGGCTGCCTTTACGCTGGCTGCGC		8	sak3-8	AGTCAGGATAGTCGATAATAGCCATCAGCCCT		8	sak6-8	ACTGTCAAAGCGATGTATGCGGCGACAATCGA
9	sak1-9	ATGAACCCACCGGAAGTAGGAAAACTTTCGCT		9	sak2-9	AACGCGCAGGACCTGGTAATTATCGCGGCTCG		9	sak3-9	GGAATACCAGACCGAAAACAAGACCGAATTTG		9	sak6-9	TGACGGCTCAAATCTTGCCTGCAAACTTATTC
10	sak1-10	CCAGTTTTCCCGTCGTGGTATTTGACCCGCCC		10	sak2-10	TTCGTTGGCGCGGCTGTCGAAAAATGCAGGTA		10	sak3-10	AAAGCGCGGCGCGTCGTGGCACTCATCAGCCA		10	sak6-10	TCTCGCCAGAGATTCTGAACGGCTGCCACAAT
11	sak1-11	TGCGCAGGGTTCAAATTGGGGGGGATAACTGA		11	sak2-11	TACTCCTTCTAGTGCCGATGCCGGCAATTTTG		11	sak3-11	AGGCTCAAGCCGCAGCGAATATGTCACCTCGT		11	sak6-11	TTGATCCAGTAGAGGCGGCCGACATGGTTTTCA
12	sak1-12	TTCATACGCCGCACCAAAACTACTACCAACAG		12	sak2-12	TCTCAGGGCATTGAATGGGTTGCCAAAATCAA		12	sak3-12	TGTATTAAGCGCGTCACCAGCAGTCACAGTCA		12	sak6-12	GCGCGAACATCCTGTCCAGGAGATAACAATAC
13	sak1-13	CCCTCAAAGCGCCGTTTTAACTCTCTGGTGTC		13	sak2-13	TGCCGATACCGGCAATTTTTCGGGCGGCGGTA		13	sak3-13	ACGGAACGTGACGATACCAGCAACAGTGCTGGC		13	sak6-13	GATTCAGGCGCTTAACCGCGCCGTAAATAATC
14	sak1-14	GAGGCGCAGCTGGTCAACGCTGTTGTCTCGTC		14	sak2-14	CACAACAACGTCAATGGTGGAGTAGAGCATTC		14	sak3-14	TTTAAGATGAGTGGGTAGAAAAGAAAATTTTT		14	sak6-14	GTTAATGGGTGGGATGCGCGCCGGGTGCTTGA
15	sak1-15	GTAATGTTGACCTGTTTTGGGAGAGTGGAGAG		15	sak2-15	CGTTCAGAGGCGGTAACAGTGGTGGTCAGCAA		15	sak3-15	AGTACGGCCTGTCGTCAACGTTCGCCAGCTGC		15	sak6-15	TATTCGGGTGCCACGACAGAGAAACAGGCGTG
16	sak1-16	TGCCCGCGCAACGTCTGGCGGGAAAAAACATT		16	sak2-16	AGTGCGCCCACGTCGCGTTTTACATTTGCGAC		16	sak3-16	ATTCCGTCAAGCGCGGGGGTGTTCGTCAGCGC		16	sak6-16	TGCCACAGCATTGCGCCGATACGCCCGGTAAA
17	sak1-17	GCACCAGCATTAACGCCGAATACATAATTATG		17	sak2-17	CATACGAACGCCGGCGTCACCGTTGGCGAATC		17	sak3-17	ACTTTTCGCGGAGTTTTCCAGGGCTCAGGATA		17	sak6-17	TTTTTGCCGTGCGCTGCAGGCGCTGCTGGATA
18	sak1-18	CTCAGCGATACGCGCGTCTTTCTCCCTGCAAT		18	sak2-18	TTCGGACTGTAAATCGACCAGCTCAAGTTGCT		18	sak3-18	CGGCGGCGCGCGTTCATCTGCCAGACGAGCCA		18	sak6-18	ATTGCTGAACGCGTCAAAAACTATCGGTTGCA
19	sak1-19	ACCTTCGACACCGGGTTTCAGACTGACCAGCC		19	sak2-19	CGAAATGGACAGAAAAACATACGCGAACAGCC		19	sak3-19	CAGCGCCGGGGCTTGTAGCGGGTTGCCCCATT		19	sak6-19	GATGGGCTGGTGGGGTGACACTTACCCCACGA
20	sak1-20	CCCCCTCTGGTTTTGAGGAAGAAAATGATGGC		20	sak2-20	AATGCTGGAATGACTGGGCTTCGGGGCGGTTT		20	sak3-20	TTAATCGGTCGAGAATCAGTTCTTCAAATACG		20	sak6-20	TGCAGACGGCACAGAACGCCGACAACGGGTTC
21	sak1-21	GAAACAGCCAATCAATGATGCCTACATCCGGT		21	sak2-21	AGATCGGCGTGCTGTTCAGGACGCTTGATACC		21	sak3-21	GTATCGGCAGGGCGAAGGGCGAAGCCGAGCTG		21	sak6-21	TGATCCGCACCGCTCCGGAGGGAATCGAAAAC
22	sak1-22	CCCGCACCAGTTCTTACAACCGAGGGACGCCT		22	sak2-22	GCAGCAAACCATAAAAAAATTAAAAATTGGGT		22	sak3-22	GTATAGCGGCGGCAATTTGCGTCATATCGCCG		22	sak6-22	TCGCTCGCTACAGTGGTTGGTGCGCACAAAAT
23	sak1-23	CGAGAGGTAGTAAGCAGCTTCTGTAAGCTCAT		23	sak2-23	ATCATTACTGTGCTATGAATGAATTCTTACCT		23	sak3-23	AATATCGAACCGCTCGCCGTGACGCAGCTGCA		23	sak6-23	TGATCCGTCAGCGCGGCAAGATACCGTATATA
24	sak1-24	CCGGTGCCCTCTGATACCTGGCGAGACGATAC		24	sak2-24	GCAAATGCAGTTTGCTCAACTTGGACTGAAAG		24	sak3-24	GCCTGCGTACCGCTCATTCGCTCCGGGAACGC		24	sak6-24	GTAAAGGCCGGTTTAAGGTCTTTAAACGTGCT
25	sak1-25	CGCCGCAGGTTGTTAAAACGGGTTACAGAAAT		25	sak2-25	GCAGCCGTGGCTAAAGACACTCAGCAGGCATA		25	sak3-25	GAACTGCCCCACAACACGTACTCGCACTGATG		25	sak6-25	TCAAGTGGTGTCAGCCCGTTATGCAGCGCGGT
26	sak1-26	TCACCCTCTGAACCCTGGCGGGATCGTGTTGT		26	sak2-26	GCGTCACTGTTCATTTTGTACAATCCGCTCGA		26	sak3-26	GTAACGTGCCAGCGGCTCCTTGCTCTGGATAA		26	sak6-26	ACGATCCGCACGCTCGATTACACCCGCAAAGC
27	sak1-27	TTCGGCTGCTGGTTTGAAGAGGCGGTGGCGCG		27	sak2-27	TACTTTGAGAAAACCGCGCAATCTGTGCTGGT		27	sak3-27	CTGCTGGTGTGCCGGACGTGCCGCAGGCGTTA		27	sak6-27	AGGAAACAGAATTAACTATCACGGGCACGTTG
28	sak1-28	CTGATTTCTGGCTTAATTACCCGGCGAGTAAC		28	sak2-28	ATCGCCAGTATTTTCAACGTGCCGGCGCACAT		28	sak3-28	AGCGCTGCTATCAGCTCAAGAACGGCAGCGGG		28	sak6-28	GTCGACTCACGCCCGAATTGCCGCACGCCGGA
29	sak1-29	AACTGATACGCAACGGACAGCCCGAGGCCGCA		29	sak2-29	AAGCAGACAAACTGGAAAGTTGTTATCTGGAA		29	sak3-29	GTACGACCCGCAGATTGCTGAGTACGAGCAAA		29	sak6-29	GCGCGCTGGTGACTGACCGCAGCGGCTATTGT
30	sak1-30	CCGAAACCTATCATTCCGAATAACGTCGGGGC		30	sak2-30	TACGCCCAGGCGTCAGACGCATACAGGCTCG		30	sak3-30	TCAGAATGGCCCAGCGATGACGGCTACCGAAG		30	sak6-30	AAAAGTAAAAGCGCGGCATTGACGACCTTAAT
31	sak1-31	CTCGCCTCTGTCAGTACGTGTGGGGCGTCTTC		31	sak2-31	CCAGATAACGTTAGAGATGGTGCGCTAATGCA		31	sak3-31	GTTGTGGTGAATGCGCAGGCTGATGCGCTGAT		31	sak6-31	GCTGCGTGCGGCGCTGCTGAGGAACAAAACAG
32	sak1-32	GCGGTGCCGCATGAGCAAAGAAGTCGAAAAGC		32	sak2-32	TTTTTGTTTACCGGTACTTTCTAAACGGCAAG		32	sak3-32	TCCGGCGTTCGGTTTGCGGCGGTATCGTCCCA		32	sak6-32	GGTCACTCCGTTCGGGTACGGGTCGTCAGCGA
33	sak1-33	CCGAACTTTGTCGCGGTATTCGCGGGTTGTGC		33	sak2-33	GGTAAAACTATCTCTGCCCCGTACTGGCAACC		33	sak3-33	GTTTTAATGCCGAAGAAGGCACGGCTGACCTT		33	sak6-33	CAACACACCCCGCACGCTCGCAGAGAAGCGCA
34	sak1-34	CAGCTAACGCAGGCGCGTGCGCGTCAAAACGT		34	sak2-34	CATCCACTTCGCGCCGCGGCGGTATTTTTTGC		34	sak3-34	GCGAACAGCAAACGGCCCGGAAACACCTCATT		34	sak6-34	GAGGCCGATAGATTTCTGCGCCTGCGCCATAA
35	sak1-35	GTCGACGGGCAGGGCCGCCCGCTCTGGCTGCC		35	sak2-35	ACGCCACAGAGTCTATTATCAACGCACTGGCC		35	sak3-35	TTGTTGTGCAGGCCCGCGAACGCCTCTGTGTT		35	sak6-35	TGAATCCAGCCCGACACCGTTTTCTCGTCGTC
36	sak1-36	TAAATATTTTTTGATTACTTATTTGTGTTCAA		36	sak2-36	TGGGTCGCAGTAGAGCAAGACGCCAGCGGGGA		36	sak3-36	CGCTACCGTGTGCTTCATTCACCGCGCGAAGT		36	sak6-36	TCACCCACACTCCACGGCCCCAGGTATAGCGA
37	sak1-37	GTAAAGCCCATTGTTCCAGCGTTGTTTTATGC		37	sak2-37	GCCTTCGAACGGCCCCTTGGCGCGCTACCGGC		37	sak3-37	ACGTCGTCAGTTTCAAGCTCACTGCGAAGGAA		37	sak6-37	TTTAGCAAACGCCAGCAGCACGGCGAGCTGTC
38	sak1-38	GATAGGCTCCACATTTTTTTGTGCCGCCATGT		38	sak2-38	AGCAAACCACTCGGCAGCTACTCGGCGGGCAA		38	sak3-38	TTTGCTCTATCCTCGTCAGATAAGGAATAAGC		38	sak6-38	TTACCCGCCGCTACGGCCATATTCAGCGCGGT
39	sak1-39	TCCATCGTGTCTCTGATGAATGCGCGCGCAGT		39	sak2-39	CCGCTGGCGCAGGCCCGCGCGCAGAACGCACAT		39	sak3-39	GGCATTACGCCGGGTGAGGTTAAGTTCCGCTA		39	sak6-39	ACAAGTGCCGGATACAGAGCCACGTAATGACG
40	sak1-40	TAAAATGTTCCCATTCTCCCCTACTGGTTGCC		40	sak2-40	CAGGAGCTGAACGATATGCAGGAGCTGACGGA		40	sak3-40	TGCACGCCGGCGTTTTGTTTAAACGTCGCGTT		40	sak6-40	AGGGCCGGAACTGCCAGCTATGTTGACGGCGG
41	sak1-41	CTTTCGCTTCAACAGTCACTGAGCCGTCAGTG		41	sak2-41	CCTTTTTCTTCTTTCTGCTTTTTTGCCTTTCT		41	sak3-41	AGGGCGCTCAGATTGCCGTCATATTCGTTCTT		41	sak6-41	GCAGCGGCTCCACCGAATGAACCGATTGATGC
42	sak1-42	AGGGGATGAATCACGCGTACCCGTGCCGTGTA		42	sak2-42	CACCCAGCAAATCATGGATTTCTACGACACGC		42	sak3-42	ATCGCGTGTTGATGCTGGCCGCAGCATCTGCA		42	sak6-42	AGGATATCGGGCTAACCGTCGCTATCAAATCC
43	sak1-43	ACATACTATGAGAGCGCAGCGGGCGAGCGTAT		43	sak2-43	AACGCTCGCAGCAGGTACGCTGCAGCAACCAGC		43	sak3-43	TCCATCTTGTCCAGGCGCTTTTCCATCTCGTC		43	sak6-43	GTTACGACGCCGATCACGTCGAGTTCGTTTAG
44	sak1-44	ACTGAATTATCGAACTTTCTGGCCCGTTTTCA		44	sak2-44	ATTTTCGAGCAAAGAGGCAACAGGTCTTCATC		44	sak3-44	ATACCCCGAACTTCTCAATCAGAGGAATGAGC		44	sak6-44	AGCAACACCAGCCCCGCGACGCGCTCCTGATC
45	sak1-45	ATTGGGCGTTAACGTCGCTAAATTATCCTGAG		45	sak2-45	TTTTCGAAATTGAGCATATTTAACCTATGATT		45	sak3-45	AGTACGTAGCGGATAAATACCAGGTGCCTCCC		45	sak6-45	TCTGCAATCCCCGCTGAGGCGCTACCGCCGCC
46	sak1-46	CGTTAATGCATTTGCGCTGCCACCAGCCACAC		46	sak2-46	GCGGTTGCACTCCACCGCGAAACCCTCGAACC		46	sak3-46	GTCCCTCGCGGCCGCGCAGGAGCTGATGCCCGG		46	sak6-46	GTCGACCGCGCGAAATTCACCGGCGGGCAGCAA
47	sak1-47	CCAGACTTCATCGGGAAATAACCAGCCGTGGT		47	sak2-47	GTTATCATCTGAATGCCTAAAATTGAGGAATT		47	sak3-47	GCTGCACGACGCAGGAAAGCTTCCATGCCCGT		47	sak6-47	ACAGCGTCCTGCATCGTCCCGGCCAGCGTGCG
48	sak1-48	CCAAACGCCTGGACTTGTGGTACGAATGGATG		48	sak2-48	GCGCGACGTATCGCACCGTTGCGCAGGATACC		48	sak3-48	AACTAGGCAGGATCACCATGAAAGAGCTGCCT		48	sak6-48	GCCTGGTTCCTGCTCGACACGACGCAAACGTT
49	sak1-49	TATTCCATTCTACGATTGGCTTAACATCACTG		49	sak2-49	GCCATCGGACGCTTCTGCCAATCTTAACAGGA		49	sak3-49	ACGCTGGGAGAATGTGAAATGAAACGCGCGCC		49	sak6-49	ATGTCTGGCGGCGGCAGGCGCCCAGATTCTTC
50	sak1-50	GAGTTGTTTACTCACACCCGGCGTCGCTTCGAC		50	sak2-50	CCGCGGCGGTATTCCCTGCAGGCCTGGTTATT		50	sak3-50	ATCCCTGGCGAATTTTTTCATCCATCCATGAC		50	sak6-50	AAATGCCTCGATGCTGGCGGCAATTTCCTCTG
51	sak1-51	GCGCCAGCATTTTGCGCTTGTCCTCTTCGGTC		51	sak2-51	ACAACTGGCAACTGGTGGATATCGAGACCACT		51	sak3-51	GCTGATTCGCTGCCTGCTCAAAAATAGTCCGC		51	sak6-51	TCATTAACACTTTCGTTCAGATGGGGGTTGAAT
52	sak1-52	CACCGCCACGCCAAACGCACCCGAAATAGATT		52	sak2-52	AGCGAGACGGTCGCAGCGTGTAATCTACAGTC		52	sak3-52	CGGAATAAAACCGAAGCAGACCATCACGTCAG		52	sak6-52	GCCGAAACTTTTAGCGGCCTTGCGGGCAACTGA
53	sak1-53	AGATCCTGAAGCGCTGTCTGCTGGGCATAAAC		53	sak2-53	GCTAGTCAGGTCGTTGCCAGCTTCATGCCCTC		53	sak3-53	ATCCACGCGGACTGAGAGCCGACTGCATTGCT		53	sak6-53	GGTCGCTATCACGCCTGTAAAGGCCCGCACGC
54	sak1-54	GGACGCCTCAACGCTAAGTGCAGCTCTACCCC		54	sak2-54	AAGTGATAACAGTGCTATTGCCGTTTTTTGAA		54	sak3-54	GCCAGATGACGGCGTCCAGGTGAACAAATCCT		54	sak6-54	AACTGCTCGCACTGCTTCGTCTTTTCGCGCAG
55	sak1-55	TGGTCGAAACCACGACTAACGGCGGTAAGACG		55	sak2-55	TAGGGAATCAGCGCCAGCATTTTGCGCTTGTC		55	sak3-55	GGTGAAATCGCTGGCATCCGCATCGAGTGAGC		55	sak6-55	TCTCGCCAGGCGTTTGCGACGTCACCGCCAAG
56	sak1-56	TCTGCGAAAATTGCCCCATTCTTCGAAAAAAA		56	sak2-56	GACGCTTTGACGGAATGACGGACATGTATGAA		56	sak3-56	AGCGCGCCGAGCGCCGAAAATATGCAGGCGAA		56	sak6-56	TGTCTCAACTGGTCGATAACCACAAAGCAGGG
57	sak1-57	TACAAGTGGCCGCTTCCACAAATTCGCGAACT		57	sak2-57	AAACTGACTCTACAACACCTGGATACCTGGGT		57	sak3-57	TGCGCGTATACGGGCGAACGGCCGGCGCCACG		57	sak6-57	GACAACGCCGCCCGCGCCGACGCGCGCCTCGG
58	sak1-58	CTCACACTGGTTGCATTCAACGCAACATAGGA		58	sak2-58	CAGCCAGCGCCGGAAATAAACGTTCATATCGA		58	sak3-58	GTGGGATAACGTAACCGACGGCGTGAAAATTC		58	sak6-58	AACGCCCACGGTTACAATTACGTGTTCACGGG
59	sak1-59	ACGTTGTCATGAACGGCGGGTTGTATCCGGCT		59	sak2-59	GCAGGCTCAGTGGTCAGAAGCTGAATGGTCGA		59	sak3-59	AGATACGCCGGGCGCAGACCCTCTGTGCCCGT		59	sak6-59	TTGGCGTATCCTGACCCATACTTACCCTTACC
60	sak1-60	TCTCTTACATTTGACGTACTGGACGCTACCGA		60	sak2-60	GTTCGCGCAACTCAGCGAGCGGCGGCAGCCGA		60	sak3-60	GCTATACGCGTGCCGCCACTCCGTCTCACTCC		60	sak6-60	TAGCATGAGTGAAAAATGTACGCCGCCTGTTC
61	sak1-61	GCGACCCGACTGCGCTACTGGACGCGGCTTTT		61	sak2-61	CCATTAACATCTATCAGCGCAAACATACCGGA		61	sak3-61	AGAGGTTAGCCGCCTCTAACGTTTTGTTTATC		61	sak6-61	GTCGGCCCGCTGTAAATCAGGGTCCAGACGCC
62	sak1-62	ATTATTTTTATGCCAGCAATACGGACTATGCG		62	sak2-62	CCAACTCAAACGCCGAGCCGATTCACGTATCT		62	sak3-62	CACCCGGCGAACGGCAGGAAACACCAGGCGGG		62	sak6-62	GTGAACGCTGATTTCTTTAGAAAGCGGGATAGT
63	sak1-63	ATGATGGATCGTTTAGTTATCGTGGTAACATC		63	sak2-63	ACATCTTCATCCTAGCCGGTAACTATCTGCAA		63	sak3-63	ATGTGTTGATGACCTGCATGGTGTTGGAATGG		63	sak6-63	AGCTCGTCGCGGCGGTTATCAAGCGCGACCAC
64	sak1-64	ACACGCTGATTAACGCCTGGCCTTTGTGGGAA		64	sak2-64	CAATCGAGGAATTAGTGACTAAACAGGCAGCC		64	sak3-64	AGAAGGCACGCTGTGAGAAAAATTCCGGCGCA		64	sak6-64	AGCGGTTGAGATTTGACGCGAGCGGCCAGCTC
65	sak1-65	AGGCTTGTAACCAAGCCTCTTTTTATTTGATT		65	sak2-65	CGGGAGTGATAACAGGTGAGGGCGAGGCGATA		65	sak3-65	ACACTCCACGGCCCCAAGTGTAGCGAAACAGA		65	sak6-65	GCAGATTGCTGAGTATGAGCAAATGATGGAAG
66	sak1-66	TTCTTTTCTCCTGCCGCTGTTGACCTGGTTCA		66	sak2-66	TAGACACTTATCACTAACGAAGCGGCAAACA		66	sak3-66	GATTCGCGTAGCGCGTCGATACGCGCGCAGTG		66	sak6-66	GTTGATACTCCCGCGCATTATCGGCATCTTTA
67	sak1-67	GCCAGTGTCGGAAATAACAACGATCTTGTCGT		67	sak2-67	CCCCAAAAATATCACCGTGCAGAGCGCCAGCG		67	sak3-67	GATCAGCGTGAACTATCGCGGCTCGGCGGCAG		67	sak6-67	AGAGAGCAGCATTGAAACAACGCCGTGTCTCT
68	sak1-68	GTAACAGACTTACCGGCTGGGAACAGCGACAG		68	sak2-68	AACGCAAAACCACACACACAGATAGCGGCCCT		68	sak3-68	ATCACCCCGACATCGCGTGATCGCGATCACAC		68	sak6-68	TGGATATCCAGGCGCCTGAGGGCGAGCACGCG
69	sak1-69	TAGTCACGATGCACCGCCACGGCGGTACCCGC		69	sak2-69	CGGCAACGAGGCGTTCCCACTCTGCGACGCGT		69	sak3-69	TCGGGTTTGGCTCCAGCCTGGTTAACAAAGGA		69	sak6-69	ATCGCGCGCTGAATTTTAAAGCGCCCGTCGAA
70	sak1-70	CCTGTGCGCATGACGCCGTAGTGATCAATGAT		70	sak2-70	CGTGAGTAATTCAATTTCTGTCGGCCTGTCAA		70	sak3-70	ATTTGGCCCCATCCTTTGCGAATCTGCTCATC		70	sak6-70	AAAGTGCCCCGAACACGTAGCGCGCTGGCGAT
71	sak1-71	ACCAGTTAGCTACTGAGCTCATAATGAGAAAC		71	sak2-71	GCGGCATTTGAGTTTGCCCGTTGCTTGCCGCA		71	sak3-71	TCGGCGGGTTTTTTATCGTCTTTAGTCAAACA		71	sak6-71	GGAAAAGACAGCACTGCGACGGCTGTAATCGC
72	sak1-72	GTGTTGCCTACGGCGGGTATTGATACCACCAC		72	sak2-72	CAGTACGGCGTATGGCACATGCGCCGCAGCGG		72	sak3-72	AAATACCGGCTTAACGCTGTGTGGGATATCTT		72	sak6-72	TTTAACGATAACGGTGTACTCACCGCAATTTT
73	sak1-73	AGATTGACGGTTTCGTGTTGCAACCTATCCAC		73	sak2-73	CGCGCGAAAGAGAGTAATCTCTGGGCTTACGG		73	sak3-73	TGGCCGCGCACCCGCCCTTCGTCGTCGAGTAT		73	sak6-73	AGCAGCTATAGACAGGAGCTGTCTCGCGTACA
74	sak1-74	CCAGCTCTCGTCGCTGATTACCGTTCCTGTCG		74	sak2-74	GCCTTAACGGCATACAGTCAGCGCATTAAATC		74	sak3-74	ATGGCGAAATTTACAGACGCACACGACCTGTT		74	sak6-74	AGCTCCTGCTCACACGCCGACAGGTCGTCGTA
75	sak1-75	CAGGCGACGCACCCCAGCGCCGCCACTTTAGA		75	sak2-75	GCCGAGAATGGAAAGAGCCAATCAATGATACC		75	sak3-75	TTGACGCGCTCGCGACCTATTCCAGCGCGCTA		75	sak6-75	CGACCAGCCCGTCGATAGTGAACACCCCGCCAC
76	sak1-76	AGTAATAAGCTGCGCATTACGGCATCCATTAT		76	sak2-76	CAGGCGCCAACCACTGTTGAAATGACCGTAAT		76	sak3-76	CGGGAAAAATTTTTCAGAGAGTTCGTCGAGGT		76	sak6-76	GCCCCGCTGCTGGCGCTGCGGGAGCGGGCGGA
77	sak1-77	TTCTTTGCGCTTGTTAGAGGTACGGACGCCGG		77	sak2-77	GCTCGGCGTTATACGCTGGGCACGGCAAGACC		77	sak3-77	CCACACGCACAGCAGATATTTCACCCACGCGC		77	sak6-77	TACCTGGTCGAGCAGACCGACCTCGCGTCTGA
78	sak1-78	ACCCCGTAGAGCGTGCGGCATCAGCGACACCG		78	sak2-78	GCGGCAGCAATATTCGCAGTGGCCTCGGCAAT		78	sak3-78	TGTGCGAGTGGGATAAGGATGACGAGTCTTTC		78	sak6-78	TGATATTGAAGACGTTTTGTTGAACGGCGCCA
79	sak1-79	ATTTCAGTGTCTTCGTCCGTCAGCGCACCTTC		79	sak2-79	CGTTCGTTTCACCATTCTCAGATGGTCGTCAC		79	sak3-79	CTGGGTGTGGGTAATCGAATTCCGTCGCGTTGG		79	sak6-79	TGTAGGGGCGTACCCCTCCCGGCCAAAAAAAA
80	sak1-80	TCGATCGGCAGGTGGCCGAGCGCAGCGAGAAA		80	sak2-80	CGCTTTACGCTCATCTCAGCGCTGCTCTCGCG		80	sak3-80	ATCCCGAAAACATCCCAAAAGTTGCCGCTGTT		80	sak6-80	AAACCTCGACCGCGATACTGGCAAGCTCGACA
81	sak1-81	GTCACTCAGGGATTCCGAAAGCCACGAAAGCG		81	sak2-81	CTCCGCAAACTGAAACGCGACCGTGAAGTGGCG		81	sak3-81	TGCTGGTGTACCAGATGTGGCGCAGGCGCTAC		81	sak6-81	AACAGCTCGGCGTCCTGGTAAATTCGTTCCCC
82	sak1-82	GTGAGCTTGTTGGCGCGGCATGGTATGAGCTG		82	sak2-82	CGGGTGTGCCTTTTGGATGTAATTTCCACGAC		82	sak3-82	ACTATACAGCCAGTGGTACGACTGGCAGCGGT		82	sak6-82	TCCGATGCGGCTAAACAGGCGTATCAGGACAT
83	sak1-83	GCTGCGCTTGGCCTGCAATATATCGGTACACA		83	sak2-83	CACACGGCGGCACAGACGCACTGAGCAACCTGC		83	sak3-83	AGCACCTGCCCGAGTGGTGCGTTTACGTTGAA		83	sak6-83	AGGATCACTCGATAAACGGCGGCGCAGACGTG
84	sak1-84	CCGAACATGACCTGATGCGCCTGGCTATCGAT		84	sak2-84	CCAGCCAGCCCCAATGTGTCGATAAAAAGTGA		84	sak3-84	TATCTGCGCCGCATGAAACCCACTGACAAAGC		84	sak6-84	GGTGCGCTTAGTGCCCTGGACGGCCTCGATAT
85	sak1-85	AGCAAAATAGATAACGCACAGAACGAAAACCT		85	sak2-85	TTGACAAACCCGTTTTGACCACCCCTAAACCT		85	sak3-85	GTACTGAACGAAACAGGCGACGCACCCCAACC		85	sak6-85	ATCTGTATCAGCCCAGGAACCGTAGTCGTCGT
86	sak1-86	GGGGCGGTGTTGTTCTTTAGCGCGAAGCGCTG		86	sak2-86	CCCGCAGAGCACTCACTATCTCGACGTTTCCC		86	sak3-86	GCCAGGATATCGGGCTAACCGTCGCTATCAAAT		86	sak6-86	GCTGAGCAGATATCCGAAACTGACCGCCGTTG
87	sak1-87	CGTCCAGCAGAGACAGCAGAAACGGCAGCAGT		87	sak2-87	CCAGTAACGCTTTTTTAGCTGTCAAAACGAAA		87	sak3-87	AGGCGCGAGCGCGCCAGAACGTGCTGGAAACT		87	sak6-87	AGTTCGCGCACGAAGTCGGCTGTATAAAGCAC
88	sak1-88	ATGGATTTTATCGACCGCCCAATTGATTATTA		88	sak2-88	AATTGCGCAGCGGCAGCGGCGATCCGGTTATT		88	sak3-88	CTGAATCGCGATGGTGTCCAGACAGGCACTTT		88	sak6-88	TCTCCAGTGCCATCCTCAGCCCCGGCGCTATC
89	sak1-89	AGCTCAGCGGCGCAATTATCGATTTCCGCGGC		89	sak2-89	GGCGGGAGTTTGCGCGGATTGTCGGTTCCGTG		89	sak3-89	TCTGCTTTCAGGGTGTGGGAAATATCGCCGCT		89	sak6-89	CACTGATAGAGGCGCAGCTCGCGCATAACCTC
90	sak1-90	TGCTCTCGTTAGATTTAAACCAGCTGACCAGG		90	sak2-90	GCGCGGCGTTCGTAGAGGTTGCCGCAGGACAT		90	sak3-90	CGGGCGCGCGGTGCTTTGATGTGCTTGGATCT		90	sak6-90	GTCTCCGCCAGCGCGCCCCAGCCCTGCGCCGC
91	sak1-91	CATTTTCTTTATCACACAACTTTAATTGCCCT		91	sak2-91	TAACCAGTCAGCCAGTTTTAGAAACGCCTCCC		91	sak3-91	CCAGGGTACGCTAATTGGCTCTTGCGCTGCCG		91	sak6-91	TGCCTGACCTGATGAAGGTGCGCGGCTCAATG
92	sak1-92	CGGTGATGCACCTCGCCGCGATAGATGATCAA		92	sak2-92	GCGGCGGCTTACGCGCCAGCCGCTGCGATGGC		92	sak3-92	GCGCAGCCGACCGGCCCGCACCACGACCCGGC		92	sak6-92	CAAGCCAGTTTCTCAGCGTCCAGGCGCGCGTA
93	sak1-93	CGACGTTTTTACCTACACCGTGCAAATACTGGC		93	sak2-93	ATTTGTTGAAAGAATTATGCGAAGCAATCCG		93	sak3-93	AACGAGTGACGACGCCTGCGACGCAGGCAGCA		93	sak6-93	TGGACTGGTACCGTTATCGCGAACCACCTCTA
94	sak1-94	ACGGCGACGCTTGTCAGCCCGCCCGAAGGCGT		94	sak2-94	CATGCACCGGTAAACAGGTACCAACTTACTTC		94	sak3-94	GCACCCGGCCCGCGACTTGTTGCGAACGTCTT		94	sak6-94	TGCCCCACGCCGCATGTCACACCCAGTCACGTT
95	sak1-95	GGAAGTAAACCATGCCCTACGCCACACCAGAC		95	sak2-95	CGATTTAACCGCCAAGTCTCCCGGCTCCGGCT		95	sak3-95	AAAATGACGCTGGCGGCGCTCGACGCCACATT		95	sak6-95	TAGCGAGTATCAAATGCTCGCGAATCCGGCTCA
96	sak1-96	ATCCCTCGCGGCGTTTTAAACTTGAGCAGCTC		96	sak2-96	CGAGAATTTTTCCGCTGACTACATCCCTTGCG		96	sak3-96	CGAGTGATGTAGATCATTACAGCGCCGGGCTC		96	sak6-96	TGGTGCCGCTAACCGTACCGGCTTGGCCTGTT
97	sak1-97	TGGACGGGGGTTAAGCGCGGAACAGCTGAATT		97	sak2-97	GAAGAATCGGAACTGGCAGCATCTTCAACAAC		97	sak3-97	TCCCAGTCGTCGTTAACAATCGCGTAGTGGAA		97	sak6-97	AGCGGGTCGTTGGTGTGTTGCTGATTGATCAG
98	sak1-98	CTATTAACGATCCCGACGTTCGCGGCGTGCTG		98	sak2-98	CTTCACCGTCGCGGGCATTAAACGGGCGGTTT		98	sak3-98	GCCTACATCTTCAACTCAGAAGACTGGCAGGA		98	sak6-98	CGTCTTCGTAAATGCCAAATTGTCCGCCATTG
99	sak1-99	GATAACCGTAGCCAACAGGCCGTAGAAGAGGA		99	sak2-99	CTTTCATTAAGAAGGTATTTATTAATATGATC		99	sak3-99	GGCATGTGTATAAAATTTGCGCTTACCCAATC		99	sak6-99	CCCAGGGACGGTGAAACCAGCTGCACCTTATCC
100	sak1-100	CCAGTTTCTCAACGTCCAGGCACGTGTGACGC		100	sak2-100	ATAACGAGAAAAAAACGGGTGAATCCTGAATG		100	sak3-100	TGAGTGTTTCGGTGACGGCGTCGGGCAGGAGA		100	sak6-100	TCAAGCGCGAGATTCCACAGCTTCCAGCCGTT
101	sak1-101	ATTACAACCAGATCCCCGGCACTACGCAGACA		101	sak2-101	TACGGCGCTTGCAGCTCTTGCGATCATTATGG		101	sak3-101	CGCGATAACTACCGGCACGTTCAGCGGGAACG		101	sak6-101	TGGACGATTTCATCTGGCTCGCCAATACGCGA
102	sak1-102	GTTCTTTAACGCTCTGGTGACGCTTACCGTAT		102	sak2-102	TGGTTGCTGATTACTGCAACATCGACGGCGTA		102	sak3-102	GTGCAGGCCGTCGAAAAACCGTCTCTCGGTAT		102	sak6-102	ATCAAGCTTGCGCCAGATTGTCGCTGTCGCGG
103	sak1-103	AAGGGTGGCGAACGTGCGTGAAGGGATTTCGA		103	sak2-103	GCGTCCATAGCCAAACCATTCTTCAGTAGCCA		103	sak3-103	TGGAAATGTTCGAACCCACGTTGCGCGATAAA		103	sak6-103	TACAATCGGAGCAACTACGCCAGCCTGCAGCG
104	sak1-104	ACTACGGGTCGGACGTTGTCGTTACTTACCCC		104	sak2-104	CTCCTGCCGGACTGAATCAAACGCGCTCTGTT		104	sak3-104	TTGATGCCGTTGAGTTGATAGAGTTTCTGCGT		104	sak6-104	AGCAGCGCCGGCAATACGTGTTCGATTTTCAAA
105	sak1-105	TATGGCGCTGGCGGTTCCCGGTGCAAACGCCT		105	sak2-105	CGACCGGCTCGACCCATTGCTACAGCGGGAAG		105	sak3-105	AGGTAGCGGCGAACGAATTGCGCGACGCGTAT		105	sak6-105	ATAAGCCTGGTGACCCATGCTGCAAAGTTCAC
106	sak1-106	TTTATTTCGTGCCAGGTAGCGTGTGTGAACTC		106	sak2-106	CGTTTCGGCCTTCATGTTTCCGGGCTTCTCGTG		106				106	sak6-106	GTGCGCTAAAAGACCTGGGGCGGACTGTCAA
107	sak1-107	CGGTGCCTGAGCAACTCGATCGCAATATTATC		107	sak2-107	CGCGAGAGGCTGCAAAGAAAAGCCGCTGCTGA		107				107	sak6-107	TGTATTTGGGCGCTCCTGTGAACGTCTTGCAG
108	sak1-108	ATCACTTTCGCTTTACACGTGGTGACGATCCG		108	sak2-108	TCGGAATCCTATGGTCAGCCTGTGATGTACAA		108				108	sak6-108	ATCGAACACTTTGAGACGGGCCGCGCCATCTT
109	sak1-109	CGGCAGAGGGAGGGGTTTTCGGTGATATTTCT		109	sak2-109	ACCCGCCAGGCTGATGAACTCGCAGACCGGCA		109	sak3-109	AGATTCGGTTTTTTGCGGTCAGGCTCAGTTTA		109	sak6-109	TGGTAACCGCGAGCGCTAATTTGCCGTTCGTT
110	sak1-110	CGGCACCACCTTGACGCAGCTGGGCTGCGAAC		110	sak2-110	GTGTTAACTCAAATTCATCGTCCCACGGTGGG		110	sak3-110	CGACAGCGGGAAATACCGACCGGGCCTCTGAC		110	sak6-110	GTAATGTTTGTCGATATATTCACGAAGCTTCA
111	sak1-111	CGCAGCGTGTTATCACCAACAGAGGTGTTTCT		111	sak2-111	AAGGCGTTTACGGCTTGTTGGGCTTGTTTAAT		111	sak3-111	GCCTGCGCCTGGAGCGCGGTAAACGTCTGCCG		111	sak6-111	AGCGTCGCGAGCCGTCAGCGATGTTCGAGTGC
112	sak1-112	GGATTGCACGGGCAGTACTAATTACGTTGGAA		112	sak2-112	CCTCCTCATGCGAGCGGGCGCTGGTCATCAGC		112	sak3-112	GCGCGAGAGGAACAGTTCCCACGGCGCAGCCG		112	sak6-112	TCCGCGCGCACGTTTGAGCAGACGCAGCGGCA
113	sak1-113	GAAAATGTGTTTAACGCAGTGAAAATGATGGA		113	sak2-113	GCTGCAATGCCGGTCAGGGTCAGCAGTTCCTG		113	sak3-113	GCACTGCTGCGCTGAAACGCGACCGCGGATTG		113	sak6-113	ACGTCAGCAACGGTAATTTCGCTATTTTTAAT
114	sak1-114	CCTACCGACTCCGAGAGAACGCGTACACAACC		114	sak2-114	CTGGTCAAAGCCGCACAAAAATCCCATGTCGA		114	sak3-114	GTCGTGCTCAGGGTGGGTGTGAGCGGCACCGG		114	sak6-114	TGGCTGAATGCGTAGCTGAACGTTGTTCTCTC
115	sak1-115	CCCGCAGCAGACAGAGCCTTTGTCACCGCATC		115	sak2-115	ATAACGGCCAACTTTACATTTAAAAATGATGG		115	sak3-115	TGGCACAAACGACTATGGCGCAGCGTGGGAGA		115	sak6-115	CGTGCAGAACTGACCTCAACGCGCGCCGCGAC
116	sak1-116	GTCGCGCAAAGCGCCATGCGGCCTGCGCCCGG		116	sak2-116	TCTTCCGGCGCGTCGGCCAGCTCCACCTGCTC		116	sak3-116	CTGAAAGTTGACAACGCTTACCTGATGTATAT		116	sak6-116	TATGGCTGCGACCGATATTGCAAAAATCGTTG
117	sak1-117	CGCGTCGGTATCACTGTCGATACCGAGTTTGG		117	sak2-117	AGTGTCTACATTTAATGATGTCAGTTTGTGTT		117	sak3-117	AATGAAACCATAGACGGTAAAGAGCATATTGT		117	sak6-117	ACACTATAGTCACCTAAATTCAGAGACGGTTT
118	sak1-118	CCCCTTCTGCACGGCAACGACAGGAATCACGC		118	sak2-118	CCTCTAATACACAGGAGTTGCCACCCGGCGAG		118	sak3-118	GCAAGGCCGCTAAAAATTTCGGCGGCTCTGTTA		118	sak6-118	TTTGCCGGGATCGTCGCTCATCAGCATCATCA
119	sak1-119	TTTATCGTTCGGGCGGTAGATCCCTGCGTTTG		119	sak2-119	ATTTGGTTCGGCCTGAACGATATACCGGTGAG		119	sak3-119	GGATCGCCCGGCCCAGCCCCCTCCCTGCAAAG		119	sak6-119	GTTACGCCAAAATCAACGGGCGATAACTGCAG
120	sak1-120	CGCCACTAACGCCGTTTTGGCATCCGGTGCAA		120	sak2-120	AGCATCTTTTAAAGAGGTCTTTATGGGCCACA		120	sak3-120	GTCCATCACCATCACGTTGACTGCGCCGCTGG		120	sak6-120	ACCAGCTATCGACCGCGCCCACATCTGCGTCG
121	sak1-121	TTGCCGAACGCCACCCAGATAATTTCCGTGCC		121	sak2-121	TAGACCCTCGCACGGTTCGTCATTATCTCTCA		121	sak3-121	GCTCCCGTCTTTCACGTTGAGGCGTTTCCCCA		121	sak6-121	TCCGTCCGATCGTTTAACGACTGGAAGGAAAG
122	sak1-122	AAATCTGCATGTTCTGCGGCGAGCCAGCATCG		122	sak2-122	TAATACCGCCGATTCGATCCACTCCGGCTTCC		122	sak3-122	ATTATTCGCGCTCGTTTTTCTGCTCTGCTCCA		122	sak6-122	CCGCCGTCGCGCTGTTCTGCGCGGATTTCTCC
123	sak1-123	AACCCGGCACTGACAGCCGCCAATGAGTGTAT		123	sak2-123	AAATGTGGGCCAGCGGCAAAAGCATCTACTTC		123	sak3-123	ACTGAGGGCTGCTACTACACGCAGCAGATGTC		123	sak6-123	AGCGCGAGCTTGACATGTTAAATATCTAAGGA
124	sak1-124	GTTAATTGCCCGCAGTGCGGGCACCTTTTTGA		124	sak2-124	CCGCTGACCAGGTCATTACAGCGCTTGCTGGT		124	sak3-124	GACCAGAAAACGAGCTGATTGAGTATCGCGGC		124	sak6-124	AGGGAGGACACGCGGCGGCCGTCAACGTAGCG
125	sak1-125	CCGAGCGCCTTTACATCCTTGCCAGTCGGCTC		125	sak2-125	GCTAGCGCGTTGAATGTGACGGTAGTTTTTCGC		125	sak3-125	TCCACGCTGCCAGCCCGCAACCGATACACAGG		125	sak6-125	ACCTGTTGCGCGTTCTGCGCGCGGGCCTGCGC
126	sak1-126	CGGCGGCCGGGTGCCGTGACTTATTGGGCGTA		126	sak2-126	CGCACGCTTCCGTTTTCGCCGCGAGAGTGTAA		126	sak3-126	GCTGCCAGCCGTCTCGCGATTCTCTCAACAAC		126	sak6-126	GTTGCCCGCTGGTCAAGAATTTTCAACGACAC
127	sak1-127	GTACCGCCGCCAGTCTGAGTTGTATTTCTGCA		127	sak2-127	TCACTTCGGAAAGCGGCGACAGCAAATAAGCA		127	sak3-127	TGGACTGGTACCGTTATCGCGAACCACCTCTA		127	sak6-127	AAAACAATATGGCGAGCACGGCGGTTGCGGGA
128	sak1-128	CAACGATTTATCCAGGACGAAGTACACAAAAA		128	sak2-128	CGCTTAGCAACCCTAACGCTTATGCATTCCTC		128	sak3-128	GCAAATGCCACCATCAATACCACGAAGTTTAT		128	sak6-128	AAAAACGTTTTGCCAGACCTGGCGGATGAGGC
129	sak1-129	GACTCGTTGCTTGTCATTCAGCGGGCATTCAC		129	sak2-129	AGATTTACGAAATAGACCCGATTCAGTGCATC		129	sak3-129	ATCGAACACTTTGAGACGGGCCGCGCCATCTT
130	sak1-130	CAGCATAACCGGATCTGTCGTCTGGCCGTTCA		130	sak2-130	CGTCGGTGGCGGGGGTTTCATTCAGTACGCGG		130	sak3-130	TGGTAACCGCGAGCGCTAATTTGCCGTTCGTT
131	sak1-131	AGAAAGATCAAAATTGCCGGCAACCAATTCTT		131	sak2-131	GGTAAGCCTACTGACGGCAAAACCGACGCCGA		131	sak3-131	GTCACGCAGATAGATCACCGTTCTGGAACCAA
132	sak1-132	CGCGATATTATGATCATCACCGGACGGCGCCC		132	sak2-132	TTACAGTTAAGCGAAGAGGTAAGAGCGGCGAA		132	sak3-132	GTTCGGGTACGGGTCGTCAGCGACCCAGTACG
133	sak1-133	AAAGACGGATCCGACATGCGCACGCGAAAACA		133	sak2-133	CGTGCTGCCGAGGTTGAGCGCCAGAACCAGGG		133	sak3-133	GAACTCGCCGCACGCGCTGGTTTATCAACTGC
134	sak1-134	ATTCACGGTAACGTCACCGCCAGCACCGTTTTG		134	sak2-134	TTTCCCCAGCTGCTCCCGCAGCACCTTACAGG		134	sak3-134	CGAATCTACCCGAAATGACGCTGAATACGCCC
135	sak1-135	CGACACGATCCGCCGCCTGGGTTACGAAAGC		135	sak2-135	CCGGATTCCATATCGGCGGCGGGCATAGGTGA		135	sak3-135	GCGGAGACAACGTTTTTTACAGCGTGCTGGAG
136	sak1-136	CCAATCATTAAAACATAAGGAACCACCTATGA		136	sak2-136	TGGCGGGTGGCGCGGGTTTAATCGGATTAGGG		136	sak3-136	AACGTGCGCACTCGACGTCGCCCTCCGTTCCC
137	sak1-137	TGCCCCGCATCGATCAGGTTGCGCAGCCATTG		137	sak2-137	CGTCGCTGACGGCGCGGTACGTGATTACCTGT		137	sak3-137	AGAGAACGCCGAGACGTCAAGGCCGCTGTTTT
138	sak1-138	GATCTTCACGGTGTAAAAACGGTTGAATACGA		138	sak2-138	CCGGTACGGTTAGTGGCACCAGGCTTGGCGTG		138	sak3-138	GACGTGGCCGCCTCCGCTGCGGTTGAATACGA
139	sak1-139	GTGTGGCGCAGAAAATGAAACGGCTTGAATAC		139	sak2-139	TGATGTAGCTCACCTGGCGTTCCCCACTCTCC		139	sak3-139	AATACGCTGTCAGGGAGGCCGATAAGGGCAAT
140	sak1-140	CTCACAACACTCCGGCGTGGTGACGTTGTGAT		140	sak2-140	GTAAACGGCGTTGCGCCGTCCGTCGTTGCCGA		140	sak3-140	GCGCCAGTTTTGTTCGCACTGCCTGCGCTGTC
141	sak1-141	GGCCGTGAGCCGCTGGCCCGCGCGCTGGCCAA		141	sak2-141	GTGGCCCAGCGCCGGAAGGCTTCGAAAGACTT		141	sak3-141	AGCGCGCGCGCATCATCATTCGCCCTATTACG
142	sak1-142	CCGTCAGAAATGTTTATCAAATCCACGAAACA		142	sak2-142	GGTCATGACGGAAGAGGATGAAGAGGACGCCG		142	sak3-142	TGGCACGTAAAACGCGCTGTGCGAATTACAGC
143	sak1-143	TCATTGACCTGGGGCCGATTGCCGGTAACCGC		143	sak2-143	GTGTGAGACTTTTGCGCTGCCTAACTTGATCG		143	sak3-143	TGCTGCCATCCATGGAGCAGTGGGCGCGCGAC
144	sak1-144	ATGATAGCGAACACGATATGGAGGAAGGACGC		144	sak2-144	CCACAGCGCCGCCCTCGCCGGCGGCCGAGTAT		144	sak3-144	TCCAATCGCGGCCAGACCAACGGCGGCACCGG
145	sak1-145	CGGTATTGACGATCCTGATACCTTTTTCAATA		145	sak2-145	TGTACGGGGTAAGGCTGCACCGCATACGTGCG		145	sak3-145	ATGCCGGGAAGCGTGCCATTCGCGCGTTGTGG
146	sak1-146	TATGAATAAGCAGCTATTAGCCCCGGACGGCG		146	sak2-146	ATTAATATTCATCCTGAACCAGTTAACACCCC		146	sak3-146	ACGTGGCTTCAGAACAGCCAGGACAGGCCGAA
147	sak1-147	CGCTAATTCTATATTTCGTGAGTTATAGGTAG		147	sak2-147	ATCGCCTTCGACAGGTCGCCAGGTTCGTCGTA		147	sak3-147	TGTGTGCGACATGCTTCGCGGTCGAATATTTC
148	sak1-148	CTTGCCTGGCAGGGCAGATTGATATCATAAGC		148	sak2-148	CAGGCGCGCGGTTACGCCTGGGCGGAGAAATA		148	sak3-148	CCACCGAGGCCGCGCGTGCAGCCGCACCGGCA
149	sak1-149	GCGGGTTGTATCCGGCTGAGGAGATTAACAAG		149	sak2-149	TCGTCGAGGGTTATTTGCATGGCGGCTCGGGG		149	sak3-149	TGCGCGTTTTCCGTTTCGATAACGGCTATTGA
150	sak1-150	TGCTGTGGTGTAGTTAGGAAAGGCCAGCGAGG		150	sak2-150	GAGGAACGCCGCCAATTTCAGGAATGTATTTT		150	sak3-150	ACGATGCCTGCCGCTTTCCTCCGCTGATACTC
151	sak1-151	GCGTCAAATTGATGGTGATGGCCCGCCTGGCT		151	sak2-151	GGTGTGAAGCTGTTAAGCGTTTTTGAAGATCT		151	sak3-151	CATAGCCGAGGCGGCGGATCGTGTCGCATAAC
152	sak1-152	GACGCATTTGGCGACGACGCAGAACCTGGGCT		152	sak2-152	TTCGACGATCTCCCCGTCGGCGTGAATGTTCG		152	sak3-152	CGGATAAATGGACGCTGGAAAGATGTGCCAGC
153	sak1-153	GTATACGTGCGGCCATGCCGGGAAGCGTGCCA		153	sak2-153	CATCGGCGTCGCTTGTTCGAGCGCGTCCATCA		153	sak3-153	CATTGGTAATCCTTTCGAATATTCATCATCACT
154	sak1-154	CGGCATCAACACACAGCGCGCCGGTTTGCGCG		154	sak2-154	TCAGTTTCCCGGAGGCGAGCGCCCCTTCAAGC		154	sak3-154	GTCGGCAACGAGCGCGCCCACACTGCGCTTGT
155	sak1-155	CGAAAGGGCAGTATACGGTTATGCTTCAAGAG		155	sak2-155	GCTGCGCGACTCGCTGGCCCGTCTCGATACCA		155	sak3-155	GCCGAGCACCAGGGGTTGCGGTGTTCAAGTCC
156	sak1-156	TTTATGGAGAGCGTAGAGCCGGGAAGAATTAT		156	sak2-156	ATGTGCCAGAAGTGAAAGCGGCTATCAAACGG		156	sak3-156	CACACCAGCGATACGGGAGAATCGAGAGGGCA
157	sak1-157	GGAACAACACCATTCTCTGCCGCCGGTAAGCA		157	sak2-157	GCCGGAACCGGCGCGGAACTGAGGCAGGCATA		157	sak3-157	GCTTGAATTCTGGGTGATGACGCCGGTAGCAGC
158	sak1-158	CCACCTGACGGGGTTATCTTATCTGTGCGATA		158	sak2-158	TGCTGTTATCAGCACTCGTCTGGAACTGGATA		158	sak3-158	ACAGCAACGCCACGTCCCCGCCTGTGCTTTCC
159	sak1-159	ACGGTCAGGTAGAAGATATGCGCATAAAGCGC		159	sak2-159	CTTACCGCTGGCTGGCAGAGCAGCTCGGCATC		159	sak3-159	TCGCGGCTCACAATATCGTCAGTGCTATTCAT
160	sak1-160	CGAGTAAATCAGCTTCTCAGAGCCGATAACGG		160	sak2-160	TCTGCCGCCCCGGTGCCCAGCGGCCGGACGTG		160	sak3-160	GCGTTGCGGAGCTGGCACCCGTTCTGGCAGCG
161	sak1-161	TTTCTCCAAACTCAAACCGGTAGCCTTTGGCG		161	sak2-161	GCAAACTTTCAGTCACTGCAATCGCGTTTATC		161	sak3-161	CTGCCTCAGCAGGAAAATCGGGCACGTTTTGG
162	sak1-162	AACTCAGGTTCAGTGCCAGCGGCAGTTTCTTT		162	sak2-162	CATGCGGCCATCGTCGTCAGTGCGCTGTATTC		162	sak3-162	AGACTGCCAGCCCCTGAATGCTGCGTTTTCAC
163	sak1-163	CGGATCCCTGAACACGACATTGCCGCCCCGGTC		163	sak2-163	CGCAATCCAAAAATACTGTATATTTGTACAGT		163	sak3-163	CGGTACGCGTACCGCGCCACCGCCGTCTTTTC
164	sak1-164	GTTCACAGCCAACACACGACAGCTATTCAACG		164	sak2-164	CCGCTGGTGGGCGTGGGGTGGATATCCGGGCG		164	sak3-164	CATTGCCTCGATAACCTGCAAATCCCCCTCAC
165	sak1-165	CTGGTCGTGGCTATCCGTAACGCGAACGAGCA		165	sak2-165	CGCCTGCGGGCTGTGTCATTACTGGCGTGAAA		165	sak3-165	TTGTACTCACCATGCCACGGGCTGCCGTCCTC
166	sak1-166	CACATATCGTAGAGCGACTCCGACCAGGCAGA		166	sak2-166	TCAGGCGGTGTCAGTGGCCGCCTTCACAAGCA		166	sak3-166	ATACCGCTCGGCGACGAACGAGTCCGGCCAGG
167	sak1-167	CTGCGGCCATGCGGCCAAGCTGCGAGGAGCGG		167	sak2-167	CCCGCCGTTCTCGTATTTATTTTTAAATGCCG		167	sak3-167	AGGCGGGTCAGCGGGGCAGGCGTTTACCCCGT
168	sak1-168	TTCGATCTCTGAGATCTTGTTCGCCACGACGC		168	sak2-168	GCTTCCTGCGTTTTACTGCCTGATAAATCCTG		168	sak3-168	AGGTACGGGCACGGAATAGCGATCACGTTCCC
169	sak1-169	TCGTTCAGCGTGCCATCTTCTGAAAATGGCTC		169	sak2-169	CGTAACGAACTACTGCAATCCAGCGGTTATTG		169	sak3-169	ATAGGCGGCAAAGCGTGCGGCGGTCTGCTCGA
170	sak1-170	GTGCCTTTAATATACGGTGCAATATACGATTC		170	sak2-170	GCCATGAGAACGCCAAAGGCATGTCCGTCACT		170	sak3-170	AACTAGCACTCGCGAGCGAAGTTTGTCAGTCG
171	sak1-171	ACGTGAAAATCACGCAGTACCCGCTCAACAGC		171	sak2-171	CGATGTGGGCGGCGGGCGCCACGCGCGTAACG		171	sak3-171	CACGTGATTTCGTTTTCACCCCGGATAACGGC
172	sak1-172	ATGGGCGTATCGGTCGGGATGGCATTACCGGT		172	sak2-172	TACACCCGAGACGGGTTTAACAGCAGGTGGGA		172	sak3-172	TCGATAACGCCCGGTAAATACGTATCGACAAG
173	sak1-173	GATGCAGGCGATTTCCCGGTGCCCCTGTTCAA		173	sak2-173	AGGGTTGAGGCATTCGTCATTGAGGCGCTCCA		173	sak3-173	ACTCGGACGGCCTGCGGGGAACGCTCTGCGGC
174	sak1-174	CGTGGGCGGTCTTTGAGCTCGAAGACGGCGGC		174	sak2-174	AATGACCAAAAAAACGCAGACTTTTTTCTTGC		174	sak3-174	GGCCTGGACAGCGTCACGATAACCAGCACGAC
175	sak1-175	GCTGCGCACTCTTAACATGCTATTGATATGTA		175	sak2-175	AGTTGGTCGCCGAGCGACGCCGCCTGCCGGTC		175	sak3-175	AGCTTCTGCGCCTGCTCCTGAGATAAGCCCAG
176	sak1-176	GCGGCTGTTATCTGAAATACGTCAGCCGGCAC		176	sak2-176	AACTTTCCCGCGATTACAGCCAGGTGAGCTAC		176	sak3-176	AGCGGCAATGATCCGCGCCCGCGATAATTTAA
177	sak1-177	GTCGCAAGTGGGTTTTTCTGGTTACTTTTTGC		177	sak2-177	CCCCTTTGTTTTACCGAGGCTAAATGCCCAGC		177	sak3-177	AGAAAATCGGGCGCACTGAGCAGGAAACCGCG
178	sak1-178	CCGACTTCACTCCGGAGGAATACGGGCAGATT		178	sak2-178	AACCGGATAGACAGTTAAATACCAACTATCTA		178	sak3-178	GTTCCAGCGCGCTGCTTTGCCGCGCACGTCTA
179	sak1-179	GTTGAGACGTTGCTTGAGGCGCAGCAGCAGGC		179	sak2-179	CAACTCGCACACGTCAGCGGAGGAACGCGCTC		179	sak3-179	TTAGATTGCGTGCGCTCGGCCCACTGAATCAT
180	sak1-180	TTCAATAAACCCTACTCGCTCAAAAACGCCGA		180	sak2-180	GAAAAACAGGTGGGTTTTGCCTGTGAGTGTGA		180	sak3-180	ACGATCCGCACGCTCGATTACACCCGCAAAGC
181	sak1-181	CAAAATTACCGGCACCTTGTTGCGCAGGCAGA		181	sak2-181	TCGGCGGGATTATTGACGCAGCGACGCCGCGC		181	sak3-181	AGGAAACAGAATTAACTATCACGGGCACGTTG
182	sak1-182	CTTCCACCGCCAGACTTACAGACTCCGCTCAA		182	sak2-182	AAATCAGTTTTGCCGCCCGCTGCGCCCAGCGG		182	sak3-182	GTCGACTCACGCCCGAATTGCCGCACGCCGGA
183	sak1-183	GCATTATCCAGGTGGGTAGCGTCATTCAGATG		183	sak2-183	CGCAAAAACGGCGGCCCGGTATCAGCGGGTGG		183	sak3-183	GCGCGCTGGTGACTGACCGCAGCGGCTATTGT
184	sak1-184	CGTCGTCACTCGTTGGTAGTGCCAGCGCCGCA		184	sak2-184	TATGGAACGTAAATTTATCGACTGGCACCCCG		184	sak3-184	AAAAGTAAAAGCGCGGCATTGACGACCTTAAT
185	sak1-185	CGCTGCAATGCATTCTCAGAGCTGATTTTATT		185	sak2-185	GGTACATATCTGTCTATCCCACCTCTCAACGCA		185	sak3-185	GCTGCGTGCGGCGCTGCTGAGGAACAAAACAG
186	sak1-186	GCCGCATTGCAGGAACCACTTATTTTAAACTG		186	sak2-186	TATCCATTTTCATTCCCTCGATAGTTAGTTTA		186	sak3-186	GGTCACTCCGTTCGGGTACGGGTCGTCAGCGA
187	sak1-187	GGCCACATCATCAAACTGGATACCGTGTTTAC		187	sak2-187	AGCATCGTCCCCGGCTCTGCCTGGTCTGAGTC		187	sak3-187	CAACACACCCCGCACGCTCGCAGAGAAGCGCA
188	sak1-188	GTGGCTTGACTCCGCGCAGGGTCTGCCGTGGT		188	sak2-188	CGTGGAGGGGGATTCCGGTAGAGGCGCGATCG		188	sak3-188	AACTGCTCGCACTGCTTCGTCTTTTCGCGCAG
189	sak1-189	TGGGAACGCATTCTGAAGGAAGACCCGGCATC		189	sak2-189	GTTTATCCGAACGTTTAGCCGGGAAGCTGCTG		189	sak3-189	TCTCGCCAGGCGTTTGCGACGTCACCGCCAAG
190	sak1-190	GATTACCGCCATCTCGTCACGCAACTTTTCAT		190	sak2-190	CACGTAATTCACGCGGGCGGCGTATTCCCGAA		190	sak3-190	TGTCTCAACTGGTCGATAACCACAAAGCAGGG
191	sak1-191	ATTTCATTGGTAACTGAGTTGACTGACGAGGA		191	sak2-191	CGCATTCATGGGAATGCTTTTGCGAGAACGAA		191	sak3-191	GACAACGCCGCCCGCGCCGACGCGCGCCTCGG
192	sak1-192	CTCGTCATACAGGGCATTTGCAAGACGGGTAT		192	sak2-192	CTATCGTGCGGCTTATTCCGGTATGGGAGGCA		192	sak3-192	AACGCCCACGGTTACAATTACGTGTTCACGGG
193	sak1-193	ATATTGACCGCCACGTATGACGCCGAGGCAGAC		193	sak2-193	GCGCGCAACAGCTTCGGCTCTGTGAATAACAA		193	sak3-193	TTGGCGTATCCTGACCCATACTTACCCTTACC
194	sak1-194	ATATCGTCCGCGTTATCGCCGTTTTCTTCGCA		194	sak2-194	TGTTTGGCGGCGCTGACGCGGCGACATGGACG		194	sak3-194	TAGCATGAGTGAAAAATGTACGCCGCCTGTTC
195	sak1-195	AACATAGAGAACGCGGCACAGAAGAGTTTCCG		195	sak2-195	CCGTGCCAGTGAGCGCGGCGCAGGTGAGGACGC		195	sak3-195	GATTCAGGCGCTTAACCGCGCCGTAAATAATC
196	sak1-196	CCGTCACCCTTAGCTCCAAAATCTTTGACGCT		196	sak2-196	AACGGTGAATTCTTAGAGGCTTAAGCACACTG		196	sak3-196	GTTAATGGGTGGGATGCGTGCCGGGTGCTTGA
197	sak1-197	TATGGTTTGTTTTTAACCCCTTCTTCCTGACG		197	sak2-197	GACTGTCAACAGCATCAACCCAAACACGGATA		197	sak3-197	GTTCATGATCTGCGCCGCACCGGCAGCACGCT
198	sak1-198	CCGCCGAACTGTACGACCCGTCGAAATATACC		198	sak2-198	CGCGCAACCACGTCGCCAAATCCTGGCTGCAC		198	sak3-198	AACTCCCAGACCGGAAGGCGGCAGATATCCTG
199	sak1-199	CAGAGGGAATTGTTGCCGTACGCGCAGAACGC		199	sak2-199	CTGAGGGATAAAACAGGACTGAGTGACAGACA		199	sak3-199	GCAGGCTATGAGGCATGGCGAAACGCCATCCT
200	sak1-200	ATATCGGCGGGGTGCCAGTCGATAAACTTCTG		200	sak2-200	CGGATCGCCAGCAATAATCCCCTCGAGCACCT		200	sak3-200	GTATCAATTGCGCAACCAGGAATAAGCTGAAC
201	sak1-201	CACGAGGACGAATACGTCTGTTACGTGTACGT		201	sak2-201	CGTTCCCATACTTGGGCTTCTTGGGGGTGGTG		201	sak3-201	TCGCTCAGTGTTGTTTCGCGCTGCTGCGCGTT
202	sak1-202	TCTTAAACTGGCTCACAAATCAAAAAATGAGC		202	sak2-202	CGAGCCATATCCGCTTTGGAAATGTGCTTGAC		202	sak3-202	CACCAGAGATTAGAGAACGGTTTTGATTCGCC
203	sak1-203	TTTTTCGGCAGCCAGCACGCGGCCATGACCAG		203	sak2-203	ATAATAAAGATGCCGTGACGCTGCTGGTCGCG		203	sak3-203	ATCGCCACGGAAGGCGAAAACTCCTCGCTTCC
204	sak1-204	CAGGCGCTGGACTATGACGCGAAGCGGAGGGC		204	sak2-204	CCCCTTATTTGGTGAACTGAACGTAACCGGCC		204	sak3-204	GGAAACGATGGCCGAAAATTTCCCAATGTTTCA
205	sak1-205	GCCGACGGGTCGCGCCCTTTGTTTTTCTTCCC		205	sak2-205	GCTTTGTGGTAACGAAATCCCGATCAGCGTGA		205	sak3-205	AGCGCCAAAGGCCGCGCCGCCATGCTCGCAAC
206	sak1-206	CTCGCGCTGGGCGAGGCTGTGCAGGTCGTGGG		206	sak2-206	GATCTTCACGGTGTAAAAACGGTTGAATACGAC		206	sak3-206	TGTTCGTGATAAGTGACAAGCCGACGGAAATT
207	sak1-207	TGCAGGCCACTGGATCACAGCCTTGAAACGGG		207	sak2-207	CTATTTCCACAATAGCTCCAAATGAAAAAGCC		207	sak3-207	AGAGTATCTACCCAACTATCCTGGCACTGTTC
208	sak1-208	TGATCAACATCTCCGGCGTGGCGTTAATAATC		208	sak2-208	CCTGCGCACTCTCACTCAGTTAGCGTACCGGC		208	sak3-208	GCGCGAAGTCCTGGGCTATATGCCACGCTCCC
209	sak1-209	ATATCATCCCGTCCTGCCTGTCCGTTCACCGT		209	sak2-209	CATTAGCGCCAGCTTTCGCTGGTTTCCGCAGGC		209	sak3-209	GATCGTTTCCGCCTAGGTAATTTTTTTTAGCT
210	sak1-210	TATTCATCTTAACTCCTAAATTTTGTGAAAAA		210	sak2-210	AAACGCCAATCGCCGAACTTATCATATCAATA		210	sak3-210	AACGCGTCCGAAAAATCTTTCAGCTCGCTTTC
211	sak1-211	GATTCTGTCGGCGGGTGGCAGAACTCGCTGGA		211	sak2-211	GGTTTGGGCCGGAATACATGAAGCAGTGGGAG		211	sak3-211	AAAAATGACAGACGATCAGCATGCAAAATTTT
212	sak1-212	GTGGTAACAGTGGTAACAGTGGTAACAACCAT		212	sak2-212	TTCTGGAGGGCTTCGCCGGACAGCTGGAGTCC		212	sak3-212	CGGTTCGCTCAATAATATTCACTACGAACTCT
213	sak1-213	CGCCAGGCAAACCACCACGCGCCGACCAGCTG		213	sak2-213	GCCTGCAAAATTACCGGCAAAGCGCCGGACGA		213	sak3-213	TCCTGTAGAACCGCACCCGCTGCGGTGTCCTG
214	sak1-214	GGGTTGTTAGTAATAAGGTGGTAACAGTGGTA		214	sak2-214	GTCGCCTTTCACGAGCATCGAGCCGACCAGCT		214	sak3-214	ACATCGAAAACGTCAATAATCTCGTCGAGGGT
215	sak1-215	ATCCCCCAGCATAACTCATCATCTCGCTGGCC		215	sak2-215	GTATCAATAGAGCGAGGTATCAAAATGAATGG		215	sak3-215	TAACGGGTATTCCATTTTCGCGTCCAGCCACG
216	sak1-216	GATATATCAACTAGTTGAAATATATCGTTTTT		216	sak2-216	CATACGGGTCATAGTCTGTGATTGTGCGGCCC		216	sak3-216	CATGCCGAGCGGACCGCATTGCGGATCCGCTC
217	sak1-217	CTTCAGATCGGCCAACGCGACACGTTTGATTA		217	sak2-217	CATCGCGCCAACGAACGCGGCGCACCACGGCG		217	sak3-217	TTGTAACAGGGATGGGTGAATATCTCGCGATTA
218	sak1-218	CATGGCTTGACCCTGATTTGAATACAAAAGAA		218	sak2-218	GGGAGGCCAGCTAAATACGACGCAAACCTGCC		218	sak3-218	GAGCACGCCCTGGTAGCCCGCGTTCTGCCCGA
219	sak1-219	TGCCGCATTTGCGGTGCTGAAATGACAATTCA		219	sak2-219	TTATTTCGTTTTCGAAAAGTGGTGGTGTTGCG		219	sak3-219	GCTCAGGACCAATCAGACCGATTATTAATCCT
220	sak1-220	ATCAATATCGACTATTTCCCTTTCAATCGCCA		220	sak2-220	ATGCGCAGCTCTCGTTCGCCCGCACTATTTCC		220	sak3-220	ACAAGGTTTGAGAGGGATAATATTTTCGCCTC
221	sak1-221	CCCCTGACCTGCCAGTGCTTCCACTGTCGCCA		221	sak2-221	TTTATTTTTGGAACTTGATACAGGTTGGGTGG		221	sak3-221	ATCGTCACGGCGAACAACATCAAGGTAACGGT
222	sak1-222	CCAGTATCACCTTTCAATTTTACCCCTTCCAT		222	sak2-222	TAATCGCCAGCGAAATTGCAGATTTTTTCGCA		222	sak3-222	CAATCCTCCCAAGCGACGTTATCTTTTTTGAC
223	sak1-223	ATTGATGCCCGCTAACCCGGTGCGGGCGTACA		223	sak2-223	CGCCGGACGACTGGACGGAAAATAGCGGGCTC		223	sak3-223	GCCATGTGAATTGAGTCATAGATGCCAGAAAT
224	sak1-224	TGATAACGCCTGTTTTTGCGACCAGGTCAGCT		224	sak2-224	CAGTATGAATTTCCGCACCGCCGAGCGTTTCG		224	sak3-224	AGCACTGGAAACGGCAGAACTGCCACTTCGAA
225	sak1-225	CATCCATTGCTCGCGTCGCCCAACCATTTAGGG		225	sak2-225	GGCGCAGTGCAGCACATTCTCCGCGATGAGCA		225	sak3-225	ACCACCAGCTATCCGCTGTCGCGTTTCACTAA
226	sak1-226	GCGGTGCCGCATGAAAATCCACTTCTACAGCC		226	sak2-226	TTTCCCTGTCCATTTCGCTTGACCATTCCGCG		226	sak3-226	TGAATGGTTCATGACGGAAGAGGATGAAGAAG
227	sak1-227	GAGTGACTGTGCGCCCCTCCAGAATCCACAGT		227	sak2-227	GCGAGGGCGACTGCATAAACTTTCTGGCCTCG		227	sak3-227	TGGTGCGCTGCGTTCGTTGGCGCGATGTTGGA
228	sak1-228	TCCACATTCATTATATTGACGGAAACGACAAT		228	sak2-228	CAACTTCCGCTTCCGCCAGCGCGCCCCAGCCC		228	sak3-228	CAAAGGCGCGGTTGGTGTGGCGCAGGTCACTG
229	sak1-229	GTTCAACGATAAAACGCGGATCACCAGTGTTA		229	sak2-229	GTATTCGTATTCAGATGCGCGGGGTAAATAAC		229	sak3-229	TGATGCTTTGGAGTACCTGGAACAGTTCGCGC
230	sak1-230	GGGCTGCATACCGGCGGGCCCGAGCGCTTCCC		230	sak2-230	GAGTATCTGGAAGAATATTTGCAGCTTTGTTC		230	sak3-230	ATCACCCTTGATAACCTCTCACAAACAATGCT
231	sak1-231	GTGCGCAGAAATCGCACGTCGAGGCGACACCT		231	sak2-231	GGCTTGATAAACGTTTCTGCGATAGTCGCGGC		231	sak3-231	TGCGAATACAGCGCGCCCGGTGCCACCACCGC
232	sak1-232	CCCCGTCCGGTATATTCCTGGGCTGGCCGGAG		232	sak2-232	TTGTAGCAACGACGCATTTCACTATTAACGTG		232	sak3-232	AGCACAGCCATCGCGCCGGTGCTGTAGGTGCC
233	sak1-233	CCAGCTATTTTTTGCAGGTCAGGGGATAGATA		233	sak2-233	CATCGCGCCAGAACTGCAAAATCTCGGCGTTG		233	sak3-233	AGATACCCCGTGGGGCGAGCGCCGTAATCCCCG
234	sak1-234	TGCCGTGGCATCTTTACTTGCTTCATTAACCG		234	sak2-234	TGAACACTATTAATAACGAGTTTTTAGAGAAA		234	sak3-234	AGACATGCGCTGAATTGTCATTTCAGCACCGC
235	sak1-235	CATCACCCAAATCTCTGATAATTCAGGGAAAT		235	sak2-235	AAACAGGCCGTGATTGACCGAGACATATTGCC		235	sak3-235	TGCAGGTCAGCCAGCGCCCCAATTTTAGCGCT
236	sak1-236	GAGGCCCGCAGCAAGGCGCAAAAAGACATTGA		236	sak2-236	TGAAAGGCCCACAGCACAACGCGGAAATCCTG		236	sak3-236	AACAAGTGATCGCATGTTCTGCCCTGCCCCCC
237	sak1-237	TTTGTCCTGCGTGAGGCCAATCTGTTTCATCCT		237	sak2-237	AGCAAGAAGTAAAAGCGCCCTTTTCATATCAC		237	sak3-237	TGCATCATCATCAGGTCGGCGAGCGTGAGGTT
238	sak1-238	GGCTGGCAACCGGGCAGGGCAGCGCCGCGAGAC		238	sak2-238	ACGTCATCGAGGCCTATTCCGAGCACCGTAGA		238	sak3-238	CAACCTCAAACACCAGCCAAAAGATGCTTTCA
239	sak1-239	CCAGAGTTCTGGACTGATGAAGATCTGTCAGG		239	sak2-239	CGGGAATTGTCGAAAACTTCGAGATATTCAAA		239	sak3-239	GCCGCGCGGGCAGGCCTCCGGTTGCGGTTTCAT
240	sak1-240	CACGCTGTGAGAAAAATTCCGGCGCATACGCC		240	sak2-240	CGCCTCAAAATTGGCGTGGGCCTTTTGCTGGT		240	sak3-240	ACAAGCAAAGGTGAGTTTTCCACGAACACGAA
241	sak1-241	GCGTACGAACGTTCGCTATCAATGATGGCGAA		241	sak2-241	ATTATTGGGAGACTCCTGCACTTATTACTGCA		241	sak3-241	AGAACACCTCGTCGTCACCACGAAATACATTC
242	sak1-242	TATTTTTAACTCAGATCGGCACCGATACAGCA		242	sak2-242	ATTCAACACAATCCGCCCCATCCGGGGCAAAT		242	sak3-242	CGCGCCAGCGACGGCATAACAACGCCGCGATA
243	sak1-243	AGATCCTGAATGAGACCGAGCAGAACCCCATC		243	sak2-243	TTTTTCTGCTATATCGCGCTGCTGATCGTTAG		243	sak3-243	TGTATGCGTAACAGGCCGTAGCCCCGTTCCTT
244	sak1-244	CATCTTGTTAAAGTCGTCGTGATCGGGCCAGC		244	sak2-244	TACAGCCAGACTCATAACATGCTCGTCATCGC		244	sak3-244	GATAAACAACCCGAAAAGCCGGGCGGGGGCGG
245	sak1-245	TGAAGTTATCATGCCAACGCCATCTTGACGAT		245	sak2-245	TACCGCCGTAACGCCGTGGCGCGTGCGGCAAT		245	sak3-245	TTAGAGCACCTTGAATGTGCGTGCGACTGATT
246	sak1-246	TGCTCAGTTAGCTCTGAGGAAACTCAGGGGAG		246	sak2-246	CCACAATTCCCAGCAGGCTCGGAACGAAGGGT		246	sak3-246	CCGCTTTTTTGCATTGCTTACTGAAACAGAGT
247	sak1-247	CGCGGATACACAACGAGGGCGGCGAAATTAAG		247	sak2-247	GGTATCCAGCCGAGCGTGCAGCAGACGGCGGA		247	sak3-247	GCGCGCGCATAGCCGCATTCACCGCACTTTAA
248	sak1-248	ATGACGTGTTTATGCTGGAGTTTGAGAAGCCA		248	sak2-248	ATCATGTATTCGGCGTTAATGCTGGTTCCTTC		248	sak3-248	CCTTCAAACTGCGACTCCCACACGGACTGGTC
249	sak1-249	GCAATCTGCAATAAAGTTCACTGGCTGTGCGC		249	sak2-249	TGTAACCGCAGTATTAACTCAACTGGCGCGCA		249	sak3-249	GGCCTTGCACGCCAGCCATTCCCGGACGGTGC
250	sak1-250	ATCACGCCCGGCCAGCGTGCGTGGGTGAAATA		250	sak2-250	GCGTTAAAAGCATCAATGTGCCTGAAACTGGC		250	sak3-250	GCCTTGAATACAAGCCAATGACTGACGCTATT
251	sak1-251	TCTATTGAGCGCCCCTTGCGGGGCGCGCTCCT		251	sak2-251	GCATCGCGCCAGGGAGAACGCGTAATTTAAAA		251	sak3-251	CGGCGAGATTGAGTGCACCGGACTGTTTGCCG
252	sak1-252	TTTGTATATTCCACATCTCTTGGCGAGAAGAC		252	sak2-252	CGCACCAGCTGGTTGAGTCCTTCCGGGCTGAA		252	sak3-252	TATCGCGTCTGCCTGCTCGCCGGTGTTTGTCC
253	sak1-253	ATTGCGGGATGACCAGTTCGCGAGCTTTCTGA		253	sak2-253	CGCTCTCACCGTTTGCGTTTAACGACCAGACT		253	sak3-253	GATCCGCTCTCCGGTCAAAAAACCTATTTTGT
254	sak1-254	CGACACGATCCGCCGCCTCGGCTATGAGGCTG		254	sak2-254	ATAACTGGGGGACGCAATGAGCACCGCCAAAA		254	sak3-254	CCCATCTGCGCGTAGACCTGGTCTTGAATCGCG
255	sak1-255	CGCGACTACGCGTCCTGGAATAAACGCGCCAA		255	sak2-255	AGCTCATGAAGCGCAACAGCTTCGGCTCTCT		255	sak3-255	GGCGCGCAGGTCGTCACGCCATGTACTGGTCA
256	sak1-256	CCGCCATCAGGCGGCTCACTCGATGCGGATGA		256	sak2-256	GCCCGTGCAAACGAGCATCGACGGTGGCGTGGT		256	sak3-256	ATGATATCGCAATTAAGCCAGATAGCCGGTTT
257	sak1-257	AGACCAGACGCCGATACCAGCGAAGAAATGGC		257	sak2-257	CCATATCCCTCGACAATTTGCGGTATGACTTC		257	sak3-257	GGTGCGCAAAGCCGTTTCCAAGCTTGTCGATA
258	sak1-258	AACGTGTAAATCAACTGGAGGCACGGGTCAAA		258	sak2-258	CGGAGTTGAATGGCGGGCATCTTTATCAGGAT		258	sak3-258	TGGCGCATCCGGCGGCAGTATCAGTTCATAGG
259	sak1-259	GCGAATCAAAAGGAAAAAAATATAAGGAAATC		259	sak2-259	TCGGCACCGGTTGCGGCGTTTTTAGTCAGAGC		259	sak3-259	GATCATGGTGAATGAAAAAGGCGAACCATTAA
260	sak1-260	GGTCGACACGCCCGCCGAACGTCACGGTTGAT		260	sak2-260	CAGCATGAGGCTCACACCAGTATTTGGCATGG		260	sak3-260	GTTGAGATAGTACCGGTATACAAAAACTTTGC
261	sak1-261	TATACGCCCCGAGTCCCGTTTTTGCGCCGTAG		261	sak2-261	GCGTTTTACAACACCCCTCTCGGCGAGCTGTG		261	sak3-261	ACCGGGGAAGTTCTTGCTTCCGAACCGGCACC
262	sak1-262	ACGTCTTCGACCCATTTATCCGTCGCGGCGCT		262	sak2-262	TGGAGCCGGGGCCAGCGGACAGCGCTATTTAC		262	sak3-262	ATGTCCGCGTTGCCTGTCAGCGGCATGCATAT
263	sak1-263	TTCTCGATAAAATTCAGTTCGACGGTGCAGCT		263	sak2-263	AGAACACGTTCCCGATGGGCGGCGGCTACTTCC		263	sak3-263	AGCCAGGCCTGCGGCTGATCGGTGTAAATCAGC
264	sak1-264	GCCTGACACTGGGAAATATAGAGCAAGAATAA		264	sak2-264	CCGCCGTAACGGCTGATTATGGTCGAGTTCTG		264	sak3-264	AGTTCGCCAGGGTACGAGGGGCTACGCCGATG
265	sak1-265	CTTTTGTCGATGAGCGTGTGCAGAAGATTGTC		265	sak2-265	CTGCCGGTTTCAACGGTAACATTGTCCACGAT		265	sak3-265	GTGCTACGGATGCCTTCTGGCGAACGGTAGAA
266	sak1-266	ACGGTCGCGTTGCGGATCTGGATGTGGTCAAT		266	sak2-266	CCCCGCTCTTTTTTCTGGCAGGTAATTATATC		266	sak3-266	AAAAGCACCCTCACAGTAGAGAATGGGAGCTA
267	sak1-267	TGCATAGAATCAGGCACTGTCGCACCAGTAAA		267	sak2-267	CGCTGGTGGCGGTAAGCCAGGTGCGCGGACAC		267	sak3-267	TGGGTGTGTTTTGACAGGGACGCATTCGAACT
268	sak1-268	ATATAGGTTAACCTATAATTTATTTCATCAGC		268	sak2-268	GGTGCTGGTTTATGTCAGACGGGATTTTGCTTA		268	sak3-268	GCGTGGGGCTGGCGTTAAGGGGCAATGGCGCG
269	sak1-269	GGGAGTTAACAGTGACTTTGCCTACGCCCGAA		269	sak2-269	CCACAATTGGCGCGCTCATTTAGCTCCCTGAA		269	sak3-269	TCGATCGCGTAATCGCGCGCGCGGTTGAGTGT
270	sak1-270	GGTATCCGGATTCTAGGGTTGAAACAGGGCTA		270	sak2-270	GTAGACTTCCCGCATACAGTAATCAACCACGC		270	sak3-270	CTCTGCACCAGTGATGGAATTACCCATGGCAC
271	sak1-271	TCCGCCGACGTCACTGTGGATTTGTTGTTGAC		271	sak2-271	CCTCGCCGCGCAACTCCCGTACCGTTCTTTCA		271	sak3-271	ATATCGTCAAGCCGGTTAATGAGGCGCTTGCC
272	sak1-272	CCATAACCGACGGCGGTCATCCCGTTCAGGAC		272	sak2-272	CCTTCTGCGCTCCCTCCGGAGATTTTTTCGAT		272	sak3-272	TGCCCATCCGGCACACCTTCGGCGAAGAAATT
273	sak1-273	GTCGAACCTGGTGCCGCGCAGCCCGGCGACGT		273	sak2-273	TGGGGCGATCTCTCGCTCAAATTAACCACCGGC		273	sak3-273	GTAAGCCGCACCAGCACGGCCTTTTTATCGGA
274	sak1-274	GCGTGCAAATTGAAATTAAAGGCGAAGCGGTC		274	sak2-274	CAGCCTGAATATGACCCTCGGTGAGCAGGGAT		274	sak3-274	GCGTGCTCATCAGACCAGAGCAGGCCACATAT
275	sak1-275	GTCGAGGTAATTACCCCTGACAAGCCAGAGGT		275	sak2-275	CTTCAGGTTTCCGACCTGCCAAATGCCATGCA		275	sak3-275	GGAACGGCACTACCCGAGCAAAATGGCGGGAT
276	sak1-276	CCGATGACGGGCTTACAACGCACGCAGTGGAA		276	sak2-276	CTAAATTAGCAGATATTAGCGCACTGCTTGTTG		276	sak3-276	ATGGCTACGACCTGCGCCAGCGCGGACAGTAC
277	sak1-277	CTGACCTCAGATCCAGACGGTTAAACCAGAAT		277	sak2-277	TCGCCGCGCATGAGCTGTGTCAGTTCGGATGT		277	sak3-277	TGATGCAGCGCCGTCAGAGCGAGGCGGAACGC
278	sak1-278	CAGAAAACGCCCTCTTGTGGTACTCGCTCTTG		278	sak2-278	ACTACACATGACCCGCTTATCACACCAAGCGA		278	sak3-278	TTCCGTGGCGAGGCTTGTTACACCCGGAAACC
279	sak1-279	CACGTATCTGACGCCACAGGAACTGGTGCAGC		279	sak2-279	CAGTTTAATTTAGAGCGGCAGGTAGTATTGTT		279	sak3-279	AGAAACTCGGGGTTGCGCTCTCGGTGAATAACC
280	sak1-280	GCATGAGACAGGATATCGAGGCGAGCGTGATT		280	sak2-280	TAATTTTAGCGGCTAAAATCATTGACCGCCCC		280	sak3-280	GGATGAAAAGGGTGGCTATGCCGTACCGAAAC
281	sak1-281	CGAGTTCACACACGCTACCTGGCGCGAAATTA		281	sak2-281	GCCCGCGAAATTGAGGGGCCGGAGGAGAGTTA		281	sak3-281	AGCAGATTCAGACAGGAAACTTTGCAACTGGC
282	sak1-282	GCGATGGGTTTGCTGACGAGCGGCACCTTTGG		282	sak2-282	TAGGCGTTTCAATCGGCATTTTTCTCACCCTC		282	sak3-282	AAAAAGACGGGCGCTATACGATAGGCGAGT
283	sak1-283	TTAGGGAGATCGCTGTGGCTGGTAAATACACC		283	sak2-283	TGGCGGGCACGCCGGTCAAGCACTACAAAATT		283	sak3-283	GGACGGAACGACAAGCCGCGCGCAGGATCTGAA
284	sak1-284	TGATTCATAAGCCTGGCGGCCCAGCTCTTTTAT		284	sak2-284	GCCAGGCACTGGCTATCTCTAACGGTCGCGTC		284	sak3-284	TGCAGAGGCTCTGCCGATTGCGGCTCCTCTTC
285	sak1-285	TTTATCTAGCGAAAATGGCGGTGTATCTTTGC		285	sak2-285	CGCGGCTCCATTCAGTCCGCCCGCGACGTGAC		285	sak3-285	AATGCACGAGGACGAATACGTCTGCTACGTGT
286	sak1-286	ACAACAGCCAGGCAAATACCTCAAATGGCTCC		286	sak2-286	CAGACGGCTGGGAATTTACGGATAAAAACACC		286	sak3-286	AGCCCGTCAGCGTGCCGAACGTGTTCCAGTTG
287	sak1-287	TTCGTGCGGAGTGACGGCCCAGCCGCCCAGCT		287	sak2-287	ATCAGCAATATTCTCGGCATTGCAGAAAAGAC		287	sak3-287	CAGTCGGCGCATCCTTCACCCGCCAAGCAAATA
288	sak1-288	AAAGCAGCAAAGCGCGCGGCGGGTGATAAAGC		288	sak2-288	AGTTTTGCCATCCCTTGGGCGGTATACATTCG		288	sak3-288	TGGGCCGCTTTTGTGTCGCGAGAGAACACGCC
289	sak1-289	CAGGTGTCGTAGAAAATTCCTGTCCAGCTGGC		289	sak2-289	GCTGCATGGCATTTGGCAGGTCGGAAACCTGG		289	sak3-289	TCGGCAGCTCCGGCTTTATTGCCGTCCCGGAC
290	sak1-290	CTATGGGACGAGTTCGGCTACCCGGAAACGCT		290	sak2-290	GTGTTGTTGACCATAATCACTTCGGGGTGAGC		290	sak3-290	TCACCCTCTATCGCCTCGCCTTCACCGGTTAT
291	sak1-291	CAATACGAGGATGACGCAAGAGCCCTGTTTGA		291	sak2-291	CAGCGAGTACCACAACAGGGCGTTTTCTGCGT		291	sak3-291	GCCTGTAGATGCTGGCGTAGATCCGGCAGGAA
292	sak1-292	CCGTAGAAAACTGCACAGTCAGACTAACTGGC		292	sak2-292	CGTTCATAGCCGCGGAGCAGCGCTAGAGCGTG		292	sak3-292	TCAATCGGGAGATGGATCCGGTCGTCATA
293	sak1-293	ATCAGCACGACTGGATTAACGGGTGGCTTGAG		293	sak2-293	GTGCATCAGGGGGCGGCGCGAACGGATCAAGA		293	sak3-293	GTATTGGGACGGCAAAAGGCGAGGCCGAATTG
294	sak1-294	AACGTTGCGGCGATTGGCATCACGCTGAACCC		294	sak2-294	CGTTTTCAGGTTTGTCATTCGTTGATCCTTTA		294	sak3-294	TCGTTGTAGTAGCGTGCGCCAGCATCGATAAA
295	sak1-295	TCTTTATTCTGCGTCAGGTTCAACAGTTTCCA		295	sak2-295	CGCGCGCCAACTCCATGAGGGACATCCCGTTA		295	sak3-295	TTCGCCGCGATAGAGAGAAAAACAGGACGTTT
296	sak1-296	AAAATAGCGTGCATCACCTGAATATAGGAATA		296	sak2-296	GCTAATATCTGAATAGCTGCGCCCTATGTTGA		296	sak3-296	TACTCGCCAGCCAGCGTAAAAAACGCCGTGGAC
297	sak1-297	CATATTTGCGTAATTAAACTGGTTTACGCCAT		297	sak2-297	GTGTCGGGTCGGTGTCGCTGTCGGCGGCAATC		297	sak3-297	GCAATTATCGACGAACATCGCGCGCTGTCCGG
298	sak1-298	ACAGCACCCTCTTGTGTTTTTGCGGAATATTA		298	sak2-298	CTCCTTTCGTCAACTTCGCCCGGCGCGATATG		298	sak3-298	AACTATTGCCAGGAGGTTTTATGACGCGCCAGT
299	sak1-299	AATTGTGCTCAGATTTCAACGATTTACACTCT		299	sak2-299	GGCATGATGTGGATGCGATTAACGGGCTTACC		299	sak3-299	TCCCTCCGCGCGTTTCGCGCAACCGTTACAGC
300	sak1-300	ACGGCGAAAACAAAAACGGTACCAGCAAATCC		300	sak2-300	GCTATCACGCCAATCACAGCAGCGCAGGTTAA		300	sak3-300	GCCTCCTGGTCTTCCCCGTAAAGCATCACCCA
301	sak1-301	TGATAGGCCAGCTTCCAACGCCAGATCTTATC		301	sak2-301	GGTGCTATGGAGTGGTGCCGGTGCGGCCCCCA		301	sak3-301	TCTTTTTGCAGCATTTTGCTCTCCAGGATAGA
302	sak1-302	CGTCGGTGGCTGGGGTTTCTTTGAGTGCATAA		302	sak2-302	TTGGCACCGGAATCCAGCCAAACTTTAAATTT		302	sak3-302	AGAGCGCGGCCAATTCTCAGGCGCTGCACGCC
303	sak1-303	GACCAGTACCAGGAAACAGAATTAACTATCAC		303	sak2-303	CGAATTATAACGACTCAAATTGGGAGGTGGAC
304	sak1-304	TGGCCTACGCAACCCCCGAGCAGTTTATTCGC		304	sak2-304	ATGTGGCGCGCACGTTAATGACCGCAGAACGC
305	sak1-305	CGAGGTTCTTGCGACGCTGGAACCTGAGTCGT		305	sak2-305	CGCCAGGTCCCTCCCTGAGACCAGGGGATTTG
306	sak1-306	TCATTTGCTGGCCGTGAGAATATGGCAATTAT		306	sak2-306	TTGTTAGCAAAACCCGTCTTACGACGGGCTTT
307	sak1-307	GTCGCGTCCCACCAGGCGGATCCGGGCATATC		307	sak2-307	CCTCGTTTTCACCTGAGCAATTGCCACTTACC
308	sak1-308	GGGCTGCCGCGCGCCTGGGACGAGTCGAGCCC		308	sak2-308	TACCGATTGCCGGTTTCGTGGATTTAGATAAG
309	sak1-309	GATGATTGTCGATACGCTGGCCTTTGGAAACC		309	sak2-309	AATATTTGCAGCTTTGTTCAACCCGCAAGCTA
310	sak1-310	CCGCCGCCGCCGCCGTTTTCGTGGTGCTTGTG		310	sak2-310	GCAATAATATTGTGCCCCGCTGCGAACACCGC
311	sak1-311	GGTTTGGGCCGGAATACATGAAGCAGTGGGAG		311	sak2-311	GTGGTCGCGGCGTTGCTGGCAGACACGGAGTA
312	sak1-312	TCCAGAGACCAGGCAAATTATTTAACCGTCAC		312	sak2-312	ATAATTTCGGGGTGAGCGCCGGTCATCCAGAG
313	sak1-313	CGCCGCGCTTCTTCGCGACCGCAATTCCCTCC		313	sak2-313	TCGTTCAAAGCGTGGGACGGCACGACCGGTAC
314	sak1-314	TGGTGCAACGTCATCACCGCCTTACAGCAGTG		314	sak2-314	CAGAGTGGTCGAAGGAGCGTATGGGCCTTAAC
315	sak1-315	GCGAGGGCTCGCGCCGAGCTAATTTCGAGCGG		315	sak2-315	CATCCCATACACCGCAGATTTACCAGAAGTGT
316	sak1-316	CTGTATGGAGACCAGAATACATTCATCGGTGG		316	sak2-316	GTTTCTTTTGCGTTGTCCGTAAGAACTGAATA
317	sak1-317	GAACTGATTACTCCGCGATCGGCGGCGGAAAT		317	sak2-317	CTGGTCGTGTGCTGATCGTTGGCGCTTTCGGA
318	sak1-318	CCTCAGATAAATTCTCGCGAGGTGGTGAAATC		318	sak2-318	CGCGCGAGGCCGATCCGGGTGCTTGGCTGCAA
319	sak1-319	GCTTAAATCAACTGGTTCGTTCGTGTTCCAGG		319	sak2-319	ATCATCGACAAACTCTTGCTGCTCTCCGATAA
320	sak1-320	GTCTGGTTCGCCTGGTCCCATACATATGCGGC		320	sak2-320	GTGACCGTGTGTTGCTCGTTGTCGGCGTTGGC
321	sak1-321	CACGGACTCAACGCCGTTCTGCGCTATCTGCT		321	sak2-321	TAATTCGACGTAGCGTTTTTTGTACTGCTGCT
322	sak1-322	AACGGGCCCTGGAAGAACTTCTGGGAAGAGAT		322	sak2-322	GCTTTTACTGTGAACGCAATATCAGAGTTAAC
323	sak1-323	ATTTCACTCGTGGTTCCGGTCTTCAACGAAGA		323	sak2-323	AATACGAGTACGCAGAGCGTTTCGCCGATTTG
324	sak1-324	GGCTCGCTTAGCGCAGCTGTTGGATGGGCCGC		324	sak2-324	GCCCCGGCGTTCCTTTAAACTCTTTCATATCT
325	sak1-325	GATTTCATGGTGAAAAAAATATATTTATTGCT		325	sak2-325	GGCGAGGCAGAGTACACGCTAAACGCCTGGCT
326	sak1-326	TTTACTTGCGATGCGCCAATGTGCCGTAAGTG		326	sak2-326	AGAGTAAGGCCAAATACGATAACGTTTTTAAC
327	sak1-327	ATGCTGGCGACGGCTGGTCTGAATCCGTTGAA		327	sak2-327	GCTATCGAAACGTTTATTGATGCGCTCAGAAA
328	sak1-328	GCGTGACGCGGGTTACATCACACATGCCAGAC		328	sak2-328	AACTAACGTTGACAGCGTATCAGCCAGGCTAC
329	sak1-329	GATACAGTTTTGCGTTTCTGGTTTAGCCAGAT		329	sak2-329	CACCCTCAGCCAGCATCGGAAAACAGCTGAAG
330	sak1-330	TGACGATAACCGGCTATCAAAAACCGCCACGC		330	sak2-330	TCTCATCATGAACTCAGCGTTAGAGCTGATAT
331	sak1-331	TGAACGTGTGGGTTTCGCGAAAGAACATATTT		331	sak2-331	GCGATGCAGCAGTTAGAGCAATACGTCCGGGA
332	sak1-332	TCCCGGCTGAGTGCGTCGATACTGGCTGCTGC		332	sak2-332	GCTCATATTTTTTAAAATTTTTAATATCTAAC
333	sak1-333	CTATCGTTCCGGCCAGTAAAGTTCCGGCAGAT		333	sak2-333	GCTTTAGAGGCCATTCTGTATGTGGCCTCTAA
334	sak1-334	AGACCGTCGAAAACGTTCGTTTGAAGATCTGC		334	sak2-334	CCCTGTTTTATCCCTCAGCTTTTCTTCAACCA
335	sak1-335	GTTGAGATCACCATTGACCACACAAACGCGCC		335	sak2-335	TCTGAGAAATCGATATCGTCAGGGATAGTCAC
336	sak1-336	CGCCTGCCGACAAGCCGCAGCCCGGCGCGGAA		336	sak2-336	GTTCTTGGCGACAGTGAAACGACTCGCGTGAA
337	sak1-337	GGTGGCATACAGCTCGCATTCACCCCCTAAAA		337	sak2-337	CGCGGTAAATGAATTGAACGTTCATAAATATC
338	sak1-338	AGCTGGACGCCGCTACTAAGCGCGTGGAAGAG		338	sak2-338	GGAGCGACCCTGTCGTTCTGGCCGTCGCTGCG
339	sak1-339	AACGTTACCTGCCACGCGGCCGCGTAAATCCT		339	sak2-339	GACAGGGTGGACCAACTGCCGCGACAGGCATT
340	sak1-340	CGTGCATTTGAATGCTGGACAGCTCGCTTATC		340	sak2-340	TCCATCGCCGCATCGTCGCATCAGCTATTGTG
341	sak1-341	CCAGCAGGAATTAATTATTAATTCCCGTCGCA		341	sak2-341	CGGTAACGCAAACACATGGTTCGACCTTGTAC
342	sak1-342	GCATATGGGATGAAATCGAAGATGCGCAAAAG		342	sak2-342	GCTCTCGGCTGCGGGTGGGCTCCAAAAAAACA
343	sak1-343	GAAAAGGAAAAGATAAAACCGCTACGAATAAT		343	sak2-343	GCCGGGAATATTTTGAGCATCAGATATAACGA
344	sak1-344	CCATTTCATTTTCTGCGCCACACCTTGATTTT		344	sak2-344	TATCACGCGGGCATCAACTACGACTTCGACCG
345	sak1-345	TTTGCGGCGCTAACGGCTGGTAAAGGCTCGCC		345	sak2-345	CCGCCGCAGCCGCCGCACAATCAGCTGCTGCC
346	sak1-346	GGGATTGAATCGTCGAACTGTTCTGCGCCGGA		346	sak2-346	CCTCGCCAGTATTCACGCATCACACTGGAAAT
347	sak1-347	CGTTCATTTCATTGATGGTCATGCTTGCATGA		347	sak2-347	CGGTAATTGACGGGGCGGTGTATCGGGTAGAG
348	sak1-348	CTGCTCTGGCAGAATCCATCTTGGCATTATGT		348	sak2-348	AAAATTTCGTTCAGAAAAATCGGTATCGCGCT
349	sak1-349	GCGACGAGGCGGGCGCAGGCGCTGAGCCTGGA		349	sak2-349	GGATTCCGATTGTCGGTGTTGGTGCCATCTAC
350	sak1-350	AGTTGGCGGACAATATTAAACGCGATGTGTTT		350	sak2-350	GCTAAGGTGCGCAGGCTCCAGCGACATGAAAG
351	sak1-351	CTGTGCCAGTTTTTCCAGCGCCTCTTTAGGCT		351	sak2-351	CCTGAGCGAGAGCGTCAGGTCAGCAACAACGT
352	sak1-352	TCAGCTGCAAACGCAGAAAAATATGTATGAGT		352	sak2-352	TGTCTCCTTTCTCTGGACAAGCACATCCAAAT
353	sak1-353	CAGGCTATCCATCCGACTGGATAGAGAAGGCG		353	sak2-353	AATTTTATGAGTGAAAAACTCAGTAAAAGGAA
354	sak1-354	CTTTATCGATGGCGCGCTACTGGAAGAGGGGG		354	sak2-354	AGGAATCCACTACATCAGCGATTGGGGTAAAC
355	sak1-355	CCTCAGACTACGAATTTGATAGCAGCATTTACG		355	sak2-355	TGAGTTGTCGTTGTGCCGCCGCCATCGTCGTT
356	sak1-356	TATGACCACGTTGTTTAAGAAGTATGGCCCAG		356	sak2-356	ACTCCTTAACGGAATACGCCCCGTCCCCCACT
357	sak1-357	CGCACTAACGTAGTTCACAAAATTAAATTTATC		357	sak2-357	CGCGTAGCGCTGGCTGATACGGGTAACCCGCC
358	sak1-358	TTCGGAATCGATAATCGGCACCGGCGTGCCTT		358	sak2-358	GCGCAGCAATTCTCGCTCTTCGCTTTCGAGCT
359	sak1-359	GCCCCCACCATTTCAGCTATGCAGGAAGATGG		359	sak2-359	GCATTATTGGCTGTATTCGGGAAAATGCGGGC
360	sak1-360	CGCTGAAATGTTCTATAAGCTGCACAATAAAA		360	sak2-360	GCTCGGCGTTTCAACAGATTACGCCGACGCGG
361	sak1-361	CGTGAAAAGGGATTCTCGGTTAAGGATCTCAG		361	sak2-361	TTCGATTTGTACATTGAGACATTATTGGCAGT
362	sak1-362	GATGTAGGCTTGAGCGTCGCCGCTCTTGGCTT		362	sak2-362	GATGATTGTCGATACGCTGGCATTTGGAAACC
363	sak1-363	TTGGATACAACCCCTTCAGCATCATGCGAGGT		363	sak2-363	CGTTATTCTGCTCGCCCAGCGCGGCATGTGGA
364	sak1-364	GGTTTAACGGCTACGGGGCGATTCAGATCTAT		364	sak2-364	CGCTTGCCAAGAACCGGCAATATGTCGCGGTC
365	sak1-365	CACCGCGGCATGAGCAACTGCATTACGCTCAT		365	sak2-365	CTGTTTATTTGATGCTGGGCGATTACGATTTC
366	sak1-366	TTAGCGACACTTCAACACCCGACCGCCTGGCA		366	sak2-366	CGCGAATTGACGACATGATAGAACGCGTTGAC
367	sak1-367	GTTGACGGTTCAACATCTGAACGCGGGCCTTT		367	sak2-367	CCATCATAATCATCCTTGCTTACTTTTGGCTC
368	sak1-368	GTTTATCATCTCTTCATCTTAACAAGAGGGAACAT		368	sak2-368	GCACGATCCAGATTTTTAACGGCGGCGGTCGC
369	sak1-369	CACATCCTCTCCAGCGATTCGTCGCTGCTCCA		369	sak2-369	CAAAAATCGCGCCTGAAGTGGGGGAGCTGGTG
370	sak1-370	CGTGGCGAGTCTTACCGTGTTCTTGATACCGG		370	sak2-370	GACTGTCCGACATGCGCCTGAGTAGTTGCACG
371	sak1-371	GGCTTGCTGATATCAACGCCCGCGAGCTGCAT		371	sak2-371	AGCGAGGGCTGGGCACGCTACCGTCGCAGCAA
372	sak1-372	CGCAGCTTATTACTCATAGGAGTTTTTCTGAT		372	sak2-372	GCCGCTGCCCGCCCGTGTGGATACAGAGCAAA
373	sak1-373	ACGAACCCAGCACGGCAAAACTGGCGGCAAAA		373	sak2-373	TGTCACGCTATTTTTATATCCTAATTTTCTAT
374	sak1-374	TAATCGAATTCGGCCTGCTTAACGATTTTCAC		374	sak2-374	TGGGGCAGGCGTTTACGAGCAACGTCACGGCG
375	sak1-375	GCAGTGCGAGAAGTTGGCTGCGGAGAATGCGGC		375	sak2-375	CAGGCCGCGCGCCTGGCGCAGATGGAGCGCCA
376	sak1-376	TGGCCTACGTTGATTCCCTCAGGCGAGAAAGC		376	sak2-376	CGCGAGCTTTTCCGCCCACATCGCGTTAAGTG
377	sak1-377	CGTTCCTGTTCATACTTACGATCAGCGGCTGC		377	sak2-377	CCGCAGAGAAGCGCAATGCGGAGATTGAGAGGCCTGTTCCCCGCGCGAGCGGGGATAAACCGCGCGAGCGG
378				378	sak2-378	GGAGGATGTGGATCTGAAGGCGGGTACGGTAA
379				379	sak2-379	GCCGCGCCGTATTAACGTACCTGCAATGATTC
380				380	sak2-380	CGCAATACGGTCGGCTGAATATCCTGTTTAAT
381				381	sak2-381	GCGGACAATCAGCGTTCCGGCATCGAATGCGG
382				382	sak2-382	ACGCGCCAGTTTTGTTCGCACTGCCTGCGCTG
383				383	sak2-383	CGCAGCGCGCCGGACGATTACCGCTCGGCCAC
384				384	sak2-384	TTCGCCAGGATCACGCCCCGCCACTACCACAA
385				385	sak2-385	GAAGGTTTATATGTCGGCCCGTTTATCCTTCC
386				386	sak2-386	TGCCTGATTGATTTCAGCGTTGCGGGCCTCAA
387				387	sak2-387	TTCCGTTTGGATCAGACGTTGTAACGACAAGG
388				388	sak2-388	GAAAAAAATATAACGAAATCGCCACCAACATG
389				389	sak2-389	GCCGCGTTTTTCGCTTTCCGCCCCCACTCGTC
390	sak1-390	GCCAAACACTGGAAACGACTTATACGGTGCTT		390	sak2-390	CTAAAGCCTTTGCAACAAAAGCGAAATCATTT
391	sak1-391	ACAAGCCGCAGCGGCGGCGGGGGGTTATTTTTG		391	sak2-391	GCGCGTGATGTTTATCGACAGTGACCACCCAT
392	sak1-392	CCGGCAGCGCCGTAAAAAGGCGCGCTGATTGC		392	sak2-392	TACAGCTTTTCGGAAATTCCGGTGGGTGAGGA
393	sak1-393	TTACCCCCGCATCCATTGAACCGCTTTTAAAA		393	sak2-393	CCAATTATGAGCTGTATCGTCACGTTTATCTT
394	sak1-394	CTGACACTGACGATAGTGAGGAGGTAGACGAG		394	sak2-394	CTCTCTGGAATTCGTGTATCCGGTGCATAGGT
395	sak1-395	GTCATCGAAATCTCCGGCATCAACATCAACAA		395	sak2-395	TGTCGCTGGCATATACCAGCTTGCACTGTCCC
396	sak1-396	GCATCTGTATCATCTGCACCTTCCGCACCAGT		396	sak2-396	CAATCCCAGCTGTCCCAGCCCGTACCAGAGCG
397	sak1-397	ATCTGATTCTCGACCGATTAAGGAAAAAGCAA		397	sak2-397	ACAACAGAGCGGACGCCATCGCGCATGACAAT
398	sak1-398	CTGCTTATAATTATCAACACTTGGCTGTCAAA		398	sak2-398	CGCCTCGTACACATCGCATGTGCGCAACTCTT
399	sak1-399	AGATCGTGAGGTGAGAAATTATCGTGCGGGCG		399	sak2-399	GTGGGGATCCAACGTGGAGCCACGGACAGTGA
400	sak1-400	AACTCACGAACAAAATTGGCGAACAGGGCAAT		400	sak2-400	TTGTCGATTCCTTTTTTATCGATCAGCGTGCT
401	sak1-401	GCGAGGTTGGGTTGATTGACCAGTTAATGCAG		401	sak2-401	ATCCGTAGGCGTAAATGCGCATACGCGTTTTT
402	sak1-402	GTTCTGCTGGCATTTCACCTCCATTGTTCGCC		402	sak2-402	TCCAATAAATTAGGAGGTCGTCGCCGGGCTGA
403	sak1-403	CCGTTTTCGTTATCCACGGCGAAAACGACGGG		403	sak2-403	CCTGTCTCCCGAGCCTTTCCCAGATATTCAGT
404	sak1-404	TGAGGTAAAAACTTATGCTCCTGAATTTCAGG		404	sak2-404	ATCGCAAATATGCAGGCGATGGCAGCCGTGGC
405	sak1-405	ATAACGTGCGTGATGCTTTCCCCGATCTGCAT		405	sak2-405	CCGTGGATATTGAGCTATTGAGCGTGCTCGAA
406	sak1-406	TTCGATAATCCGTTTGACCGGTATTTGCGTTT		406	sak2-406	CGGCGAGTTCGCTGTTCGCGCTGTCGAGAATT
407	sak1-407	CGATTGATGAAGTGGTGATTATCCCAGCAAGC		407	sak2-407	ACGTGCATCTCACTTTGCGTCGAACAATTGCG
408	sak1-408	GTCGTGTTTAAACGCGGCGTGGTGCGGCGAGC		408	sak2-408	CGGTTTCGTGCCGCCGGTGCAGTCGGAAAAAA
409	sak1-409	GACTGGTTTTTAGGTGACGCGAAGGAAATCAC		409
410	sak1-410	CGAGGAACGAACAGCGCGGCTGAGGAGCGGAT		410
411	sak1-411	ATACAGCCCCTTTCTTAAGGGGCTTTTTTTTA		411
412	sak1-412	CTGTCTCTTAGCTTGCGTAATATTACCTGATA		412
413	sak1-413	TATCAATGCTTACTGATACTTGATGAATTTCC		413
414	sak1-414	GTCGTGAAGGTAGCTGCGCTTCCGGGCAAGAT		414
415	sak1-415	TGCGGCTTCTCGGCTGGTACGCCGTCTCAACA		415
416	sak1-416	GCTGACAGTTTCCAGTTAAAGGCAATAATTAC		416
417	sak1-417	CAAATGGAGCAACAGACAGAGAAATCCAATTT		417
418	sak1-418	TTTCGGCCATTTTGGTTTTTTCATATCCTTAT		418
419	sak1-419	ATCTTCTACCACGCTCCACTGTTGCGCTACTT		419
420	sak1-420	AGAATATCGGGATATTCATCATCAACATCAAG		420
421	sak1-421	TCAGAATATAAGCGGGTCTGGTAATTCATGAT		421
422	sak1-422	CGGCCTCGCGCTCAATAATCATTGCTGACACC		422	sak2-422	AAAATTGTTTGGCTGTTTTTTGTCATACAGGT
423	sak1-423	GCGCGGCCCGTCTCAAAGTGTTCGATGGAGAG		423	sak2-423	GCGTCTTTCTTACGGTCAGTCTTGATACCGCG
424	sak1-424	GGGATTAGAGGGACACGTTACGTGAACACGTT		424	sak2-424	GCGCAGATTGAGGCAGGCATGCGCCATGCCAG
425	sak1-425	CGGTCTCATTGAGCTCCTGCTGGCGCTCGGCG		425	sak2-425	CTATTATATACACACTAAATTACGCGTCTAGT
426	sak1-426	CCTGGACGTCCCCGATAAGCGGCGCGCTGACC		426	sak2-426	ATCAATTGTTGCAATGGCCGCGGCAATTGCTG
427	sak1-427	TGGGGTTGTCACAGCGTGTCACGAGCCTGTCA		427	sak2-427	GGGCCGACGTCGAGGGCAAAGAAACCCCAACC
428	sak1-428	CCCCGGCAACGGGGCTTTTCTTTTGGGGGTAT		428	sak2-428	CTGGGCGGCATTTCATCAGACATAATGAACGT
429	sak1-429	AAACCAGTAAATAACGGCGGCCTGCTCATGCT		429	sak2-429	CCAGCACGTAAACAAATAAGGGCATGGCAATA
430	sak1-430	TTGCTTCCTTGAGGCGAGAATCACGGGATTCG		430	sak2-430	TCTTCCAGGAGATCGATCCCTTGTCTCAGAGC
431	sak1-431	AGGGCAAGCGCACTATCCCAAGCCCCAAAAAC		431	sak2-431	TTTGCCACCACAATAATCATTCCAGTTCTCAT
432	sak1-432	TTTGCCGGCCTGATGCTGTCTATTGCTCTCCC		432	sak2-432	CCTACGGTGCGACGCCGTATTTATTCAAAACA
433	sak1-433	TTTCCGCTCTTGTGCTGATTGCATACCTGGCA		433	sak2-433	GTGGAGCGCAGCAGCACCGACCCAAACCGCGT
434	sak1-434	TCAGGCAATATCATTTTTGTAGCAGGCGTATC		434	sak2-434	CCGTGGATGCCTCAGTCAAGGTTCCGCTGTCC
435	sak1-435	TAGACCTGCGGTAACTCTGCATTAGCCGGAAA		435	sak2-435	CTTGCCCTTGTCAATTTCACGCCCTGCCATCT
436	sak1-436	GCGTCTTTCTTACGGTCAGTCTTGATACCGCG		436	sak2-436	CGTGCTGGCTTATGAAAAACAGGATGGGGAAA
437	sak1-437	ATAAAGACAGCCTGGATCTGAGCACGAATGAT		437	sak2-437	TTTACCAGCAAAAGCCTTGTGAGGAGACTGAT
438	sak1-438	AACTCGCCTGTGAACGACTCGTCATCCTTATC		438	sak2-438	TTATCAACGTGTTTACTCAACTGGCGCGCACA
439	sak1-439	CTTGTTCGAGCCAGAACTCTCGCGGATAAAAC		439	sak2-439	CTCAGATGACGCGAGAATTTCGCGACGGAAGA
440	sak1-440	TGGGCGGATTCCCACGCGGCAGCGGCGCCCGG		440	sak2-440	GGATCTGGTCAATTCAATTAAGGCGCAGGCCG
441	sak1-441	TCTGGATGCGCTGGCGCTGGCAATGAACGACA		441	sak2-441	TCCACGCAAACAGCCGGGGCCGGCGTCTGGTT
442	sak1-442	ATAGTTGAGCGCCTGTCTCATCAATCGGACTA		442	sak2-442	CGGCCGAGCTGGGAGGAACGGCCCGCCTGTTT
443	sak1-443	GCCCTTCTCGGTAATCCCCAGGGCGGATCATA		443	sak2-443	TGAAAAAAAACCGGCTTAAAGCCGGTTTATTT
444	sak1-444	GCTAAAGCAGTATGGGAACCTTTATCAATCGA		444	sak2-444	GACGGCACTGACCTTGAGCAGGAGGTTCGAAT
445	sak1-445	GCCGTATTCATGACGGTGACATACTGGTTGTG		445	sak2-445	AATAGCCTAATCAACACTTTTGTCCAGATGGG
446	sak1-446	CGTACATAGTTAAGTCCTTACGTGGTTATTTG		446	sak2-446	TCTCCTGTACTGTTGTTGGCGTAACACAGTTG
447	sak1-447	GCTGCACAGGATACCGCCAAAAAGGCGGCGGA		447	sak2-447	AGCGTACCTGTCCGTAGATATCCGGTTTGGCT
448	sak1-448	GCGCGGCCTGGAGTTTAACCCCGGATACCGCC		448	sak2-448	ATGCTGGCTGGCAACCCTGGCAAACGCGCAAT
449	sak1-449	CTTTTTTCCAGTCCCATACCGGGTGATATTTC		449	sak2-449	ATGCAGCGAGTCACGAAGCCTATCACGGACTG
450	sak1-450	GACAGCATGGGCAAACTTGCGGACGTCGCCAC		450	sak2-450	AGCTGCTTAACGGTGCCTTTCCGGTTCGTTTC
451	sak1-451	TTTTTGGGCGGCAGGCTAAATGGCTGGGGAAT		451	sak2-451	CTCAGTGACGTATTCGCGGATACGCTGGCGAT
452	sak1-452	CTCCATCAGAGTGGCTCCGGTCGTACCGCACG		452	sak2-452	ATTTACAGCTGACGGAGCTGGTGCAGACGCAC
453	sak1-453	CGCGAGAGAACGCCAGCTATAAGCAAGACGTG		453	sak2-453	GTACGGCAGGAAGGCAGCCTCTTCTGTACTTC
454	sak1-454	GCTTAAATGCGCCATTAGCGGCGATTATGAGC		454	sak2-454	CGCGGCATAAACGTGACGCAACGGGCAATAAA
455	sak1-455	GCAGGGCGCACGTCTGTCAGTTCGATAATCCG		455	sak2-455	ATCGCGCGGCTTGCAACAACTCGATAATTTCA
456	sak1-456	GGGCGTGCAGATGTTTATGAAGCTCTGAAATT		456	sak2-456	CTCACACTGATTCCATTCAACGCAACATAGGA
457	sak1-457	CGCGCGTTCCGCAGCTCCCGCAGCGCCTGCTC		457	sak2-457	CGGAATACAAAATTTTCGTCAGCGTTCGCTGT
458	sak1-458	CTCGGTAGGGTGGGGCGATAAATCGATGGTCGT		458	sak2-458	CAGTCGGAGAAAGGTGCGCGGTTTATTGAATT
459	sak1-459	GCACCGATTTAACGTTTGTCGTGGCACGCGTT		459	sak2-459	CGCAACGCGCTGCACCTGACCAGACAATTTTT
460	sak1-460	CGCGTGCCCTCCCTGTGCTCCTGATCGTAGTT		460	sak2-460	CCAGCGCGCCGAAACAGAAGGGCCAGCGCTAC
461	sak1-461	GGCCATCATCATGACGCCACGCCACAGGCTCC		461	sak2-461	TCAGCACCGAAGAACAAACGATCTGCCTCTTT
462	sak1-462	CGCTCCGGGAGAATTACCTCCGGGCTCGACGT		462	sak2-462	GTTTCTCACCCTTTACCAGTACGGAATAACCA
463	sak1-463	ATGATGTCTGCCGCGTACTGAATGAAACACCC		463	sak2-463	CTTACGTCCAGAGAGTTCGTGATGGGCTACCA
464	sak1-464	CTTGATAATGCTGTTGGGTGTTTTTACTGCAT		464	sak2-464	ACAATTCGCCGCGATGCAAACAGCACGGTAGA
465	sak1-465	GCGACGCCGTTAAACAGGGTATTGATAAGCAC		465	sak2-465	GTTGATTATCCGGCCGCAGTATTCAACCGGGC
466	sak1-466	GTTTTTCACCTTGTCGGGCCATTTGACTTTCT		466	sak2-466	CGGCGGTTGCTGATTATCAATCCAGCGTTATC
467	sak1-467	TGCCCACTCGACTGCTTCATGCAGCGTTCTGA		467	sak2-467	AACTGACAGCGGTTGAAAAAACCGCGTATTCC
468	sak1-468	CCGATAAACGATACGTAAAAAAAGAGGGAGAT		468	sak2-468	TTACGCGCTAATTGCCCGCGGCGCGTACAGCG
469	sak1-469	GATTGCTGGGGTGTAGTAATAATGTATTTCCG		469	sak2-469	CTAAAGCCATTTCTGATTACGAAGGCTCAAGC
470	sak1-470	GCGCTGGTAGCAGCCAAAAAACGGGGCGTTGA		470	sak2-470	CGCTTTTTTTATGGAATAGGCAATGACGGGGC
471	sak1-471	AACTGGCCGAGGATATCGAACGCCAGGTCTGG		471	sak2-471	ACGATAAGGTGGATGGTTTTGCTCCGGCTAAA
472	sak1-472	GGGCTTTGTGGTAACGAAATCCCGATCAGCGT		472	sak2-472	CGGTAAAAATCATCAAATGTCAGTTCAGTGGG
473	sak1-473	CGCGAATCGACGATATGATTGAAAGGGTGGAC		473	sak2-473	GACGCAGCCCGGATGTTGAGCCTTTCTACGAA
474	sak1-474	ACGGCGTTGTTGTGTACGCCCGCACCGGGTTA		474	sak2-474	GGTGGTTTAAATCACTGTTACAGGTAGTCGGC
475	sak1-475	TGCCTTGTGCATCAGGCACTTAAGGGTTTATG		475	sak2-475	GGATATTTTTAAATCATCCGGCAACCCGGCTT
476	sak1-476	CAGCAACAAGCTGACGATGCAGCCAATTAATG		476	sak2-476	GTTCTGGAAAATAGCCGGGCCGACTGCTGGCT
477	sak1-477	GCGGAGTGTCCCCCGTAACCGGCCGCGTGCGG		477	sak2-477	TGATTGGCATGATTGCGTTATTCATTTCATCT
478	sak1-478	GCTTCGCCACTTTGTGGGAGACCATCTACGGC		478	sak2-478	TTTTCATTGGCAACATAGAAAAGTTTGCCAAC
479	sak1-479	ATGGCACGGGGCGCGGCGTGCCCGTTGTTACA		479	sak2-479	CCGGCATAATTAACCTGACACTGCCTGATTTG
480	sak1-480	CGAGGGTAGTTCGTCTCTCGCCAAAAACCTGA		480	sak2-480	GCGTGCGGGTCGCTGGCGGTGTATTTTTGGTG
481	sak1-481	TGGTTTCCAGTGTCTGGCCTTCCCTGTGCGCC		481	sak2-481	CCCCTCTGACTCAAACTGCTTTTTGACGTACT
482	sak1-482	TTGGGCGTCGCCTCAAATGCCACACTCACAGA		482	sak2-482	GGCTGCGCAGCTGCAAGACTGGCTGGAATTAC
483	sak1-483	CGGCTCGATAGAGATTCACTCCAATTACTCGC		483	sak2-483	CGGGCTAACACTTCATATCCCGCGTCCGCAAA
484	sak1-484	CCCGTCAGCTGAGTACACGTCCTGCGAAACCC		484	sak2-484	ATAACACGCAGCTTTATCAGGTTTTATCCGGA
485	sak1-485	TTATTCAGATCAGAACGGTAGATCACGACTTC		485	sak2-485	CGAGCGAGGTTATCCGCTATTTAACCGCCCCGC
486	sak1-486	CGCTGGCTGCTAAGTTAGAGCAGTTGCTGAAA		486	sak2-486	AGTACGAGAAGAAACACTATCCCATCGAGTCG
487	sak1-487	AACCTTTATCGATCAGTCTGACAAGCCCGTCA		487	sak2-487	TGGAAGAATTGGTGAAAGAAGCGCAGGCTGCC
488	sak1-488	CCTCCGGCCTTCGGCCTCCGCGCTCTGCTTGA		488	sak2-488	TTTGCGATTGTACTCACCTGCAGGCATCCACT
489	sak1-489	CGGATAAAGACGATGGGAAAGCGCAGCAGGCC		489	sak2-489	CAGATAGGTCGGGTTAGAGCTACTGATGCTCT
490	sak1-490	TGATCGGGAGTCTGGCTTGAAGATAATTGCTG		490	sak2-490	TCAGAATCAAAGCTCGCGAAGAGGCCATCGAA
491	sak1-491	CATAGAAGCAGTCAACGCATCCTTGCTTGGTG		491	sak2-491	GTCAGTGACCAGCTCTTGCCGCGGTGGCTGGG
492	sak1-492	AAGCCGCAGCCAATCCAGTGCTATATAGAAAG		492	sak2-492	CGCCGTGAAAGCTGGTGGTGTTGCTGCTATTT
493	sak1-493	AGATTATTGACGTTTTCGATGTGGTGGATCGT		493	sak2-493	AGTACGCAAAATCGCAGGGCATTAACACGGAT
494	sak1-494	GATGTTCGATCCACAGAAAAAATGGCCGATTG		494	sak2-494	CAGACGCCAGTAACACACGCGCTGGTCCTCGT
495	sak1-495	GCTTGTAGATGCTTCGCAGACCGAAGCGCCAC		495	sak2-495	CCCGGACGCGGTATCTAAAGGCGTTGAGGACG
496	sak1-496	TTACCAGCCGGGCGGGCGCAATTCCCGGATCG		496	sak2-496	ACAGTATCTCCCTCTTTTTTTACGTATCGTTT
497	sak1-497	CTGAGCGGCCAACCGTTTGAACCGTTCTCTTTC		497	sak2-497	AATACCGCCGTCTCTTCGTCGAGAGCAGCAGC
498	sak1-498	CTGGGCGTAGCTGGCGCAGAGAAAAAAATTCA		498	sak2-498	TTCACGCCGGCTGATAACGCAAACCGGGCGCG
499	sak1-499	CGTTAAAGCCAAAAGTTCTTTCTCCGTTCCAT		499	sak2-499	GCGGTCGCGCTGCGCCATATAGTCGCCGCCTAC
500	sak1-500	GTGGCCGGTGAGCGCGAACTGAGCGCGAAGGG		500	sak2-500	ACGTTTTGCCTTTTCCTCTTCATAGCGCTGCC
501	sak1-501	CTCTTGATTTTTTTGACAGCAAAACCAACCTG		501	sak2-501	CCAGCCACCTTACATCCCGTTACTTCTGCCGA
502	sak1-502	GTAAACGGTGTTGCGCCGTCTGCCGTGGCTGAC		502	sak2-502	TCCAGCCATGCTGCGCCGCTACGTTCTCCATT
503	sak1-503	GGGGGAAAAAGAAAGCCGCATTAATGTATTTAT		503	sak2-503	AGCACTGGCATTAGCCTCGTCGGGGTTTTCCA
504	sak1-504	TCTGATAACGTTGCAGCGTGAGAAGCGCACGT		504	sak2-504	TATTCCTTACTGAAACTACCCTCGCCTTGCGC
505	sak1-505	AACTCCACTTTTTTAGAGAACGGCGGGTTACA		505	sak2-505	TTATCGACGTGGCACGTCAATCAACTGATTTG
506	sak1-506	GACAGGGAGACCGAGAAAAAACTCCGCAAACT		506	sak2-506	ATTTTAATCGTCGGTATCGGCCAATCCTTCAT
507	sak1-507	CATTCATTTCAGTAATGGCACTAGCTGATGGT		507	sak2-507	CGGCGAATAATGACGGGGCTTCGGCCCCGTTTT
508	sak1-508	CTTTGGCAGTGTGGCATGTCGATTGCCAGTAC		508	sak2-508	GATACAGCGATTTATCGCTGAACCCCGTCAGA
509	sak1-509	GTTAAGACTGGAGCTGAAAAAGATATCCAGTC		509	sak2-509	GACCGGTGTGGGTGCTGTGGAGCGGTGCTGGC
510	sak1-510	GGCTGGTGGGGTGACACTTACCCCACAGTTAC		510	sak2-510	CTTCACCAACTAGGCAGGATCACCATGAAAGA
511	sak1-511	TCCGGGCGCGCATCCTGGCCTTCCGTGCCAAC		511	sak2-511	CATTCATCTATTTCGCCGCGTAGCTCGCCACT
512	sak1-512	GGAAGGCGACCGCGCCGGACTCAACCGGGCACC		512	sak2-512	CCTTTGGATTTCTGTAGCTCTGCGAGCCGCTG
513	sak1-513	GTATTCAGCAGCTGGGTATCTATTATCGTGAC		513	sak2-513	CCGTGATTCGCAAATCAGAGCAGTGCATGAAA
514	sak1-514	CCGCCTGCGTCCTAACCGGCCTGTAGGCTTTT		514	sak2-514	TAGTGAACGATCTTACCGAGCGCCATCGGGCG
515	sak1-515	CAGTTGTTGATCATGCCAAGGCCGCCTTTGAA		515	sak2-515	CGTGCCGGCCGATTTCGGTGAACTTGTCGAAT
516	sak1-516	AGGATTTATGAGCGCTGTAGATTCCGTAGATT		516	sak2-516	GAGCTTGAGGCTGCTATTGAAGCCGGGCGTTT
517	sak1-517	TGCCCGCATAGCGGGCAAACGACTACCGAGGG		517	sak2-517	TAAGGGCAGATGGGAGGGCTTAGTCGTTGAGT
518	sak1-518	CACCGCGCAGGGGCGGTGCTTTGAGGTATTTC		518	sak2-518	CCTTCCAGTTTATCGATGTCGCCGCCGCAGGC
519	sak1-519	CGCAACCTTGACCAGAACGCGAAATTTCACGC		519	sak2-519	GCGTCTGGGATAACACAACGAGGTTGCCTATA
520	sak1-520	ATTTCTATAGCAAAACCCGTGTAACTTCTTTT		520	sak2-520	TCAATGAACGAGTCGTCGCGAAGTTCTCTCAT
521	sak1-521	CACGTGCCAGATGACGCGGCGACCGGCCTCGC		521	sak2-521	GCTTATCACTGCTCATGTGCATCAATTAAATA
522	sak1-522	GCTCGCGAACACAAAAAACCGGGCAAACGCCC		522	sak2-522	CGCTCGCAACTTACGCGTTTGAGGATTACTCA
523	sak1-523	AGCTTCGGAACAGACCAGGTAGAACTGTGGAC		523	sak2-523	TCCTCAATCCGTAAATGGCTGGTTTAAAAGAG
524	sak1-524	ATTTGCTCGTGTGTCATTGGCTTGGGCGTCAG		524	sak2-524	GAATTTGGAATCAAACGTGTTATTGGGTCAAT
525	sak1-525	TCAGGGCGGCTTTTTCAATAGCTGACAGCCAC		525	sak2-525	GCCGATTGGTTACAGGGCATCGTTCTGGCCTC
526	sak1-526	CCGTTTATCTGTGCAATGAGTCGCCAGCGCTC		526	sak2-526	CTGAGGCGGCCATACTTTTCAATTGCTGCATC
527	sak1-527	CAACCACTAATAATGGAGCAATATTTCATTAC		527	sak2-527	CCCGCTAACCCAGTGCGGGCGTACACAACAAC
528	sak1-528	CGCTTAAAGAATGGTACGCGCAATGTAATACC		528	sak2-528	CATACATACAGCCACGCTGTTAAATTACCGGA
529	sak1-529	AGATACCGGAGCCGCTGAGAAAAGCGATTCTC		529	sak2-529	CAACGTTACCTGCCATTTGGCCCGTTTCTCTG
530	sak1-530	TACGCCAGCTGTGAGCAGGCATTTCGGCCTGA		530	sak2-530	TGCAGGTTATTCAGACTGAAATTACAACAGAT
531	sak1-531	GTATACGCGCATTTAATCTCAGAGGATGGCAC		531	sak2-531	AGATATCGTTTAGTGAGTGTTTCGATGTCGAT
532	sak1-532	ATGGGGCTCGGGGATTTTGTTTTCTCTATATC		532	sak2-532	ATATATCCTCCCTCAGTGAATGTAGTCGGCGG
533	sak1-533	GGGTTTTGGTGTAATCATTGGCTGTCATTGTG		533	sak2-533	TCTTCAGATGGCTGCACTTTCATAATTCGCCG
534	sak1-534	GATTGAAAGAGGTTCAGGAATCAGCTATGCGG		534	sak2-534	AATCGCCTGCAGGTCAACTTCTGCCTGTTGCT
535	sak1-535	GCATCAAACGCCCATAGACCAATAGCGGTAAA		535	sak2-535	CGCTGCAGTTTTATATCGAGCATCTGACGGCC
536	sak1-536	CGAAAATATGACCGCAACCGCTGAATTAGCCA		536	sak2-536	CGTTGTCTTTTGAGTTGAGGACGCCGGGCACG
537	sak1-537	ACCCGACGAATCAGGTGCAGCGGCATAGCCAG		537	sak2-537	CCTTCGCTATCGATCACGCTCAGATGGGAATC
538	sak1-538	CCAGTACCGACCGAGCCCACGCTAACGGCAGAG		538	sak2-538	CTGGTGGTGTTGCCGCTATTTATCTGGACACC
539	sak1-539	TGGACAACGCCTACCTGATGTACATGGCCGCG		539	sak2-539	ATTATTGGCTGGCGTTCTGACGTGTCAGAGAA
540	sak1-540	TGTTCTGCTCATATGTAACACTGGACAGCATT		540	sak2-540	AGAAGGACACGCACCTGCAGAGCGAGCTGGGC
541	sak1-541	TTCACGGTGCTATCAAATTGGTAATCTTGCAA		541	sak2-541	TTCTGATGGCCGTCATGATTGAGGGCAGCGCC
542	sak1-542	CCGGTTTTTGCTTTTGCTGCCATTTTTCGTAT		542	sak2-542	CGCGACTATACGAACATCATTGACCGTCTCAC
543	sak1-543	CCCCGCATTAGCGAGGCCGATATTGCTTTGTT		543	sak2-543	AAATAAACCTGCTGGTAGCAAAAATACAGCAC
544	sak1-544	GCGGTGCCGCATGAAAGAGCGCCCGATAATTT		544	sak2-544	CCGACACCACATCGCAGCAGTTCGAATCGCTG
545	sak1-545	GTAACAGAAAGCGAAAGATCGTCGCCGTCAGC		545	sak2-545	CGATCAGCTCTGACCCCTCGTCAGCTGCGTGA
546	sak1-546	TCGCGTTATATACCGACGAGGGGGCGTATATT		546	sak2-546	CATCAGAGAATGGTAGCGCGCGGAAATCGGCA
547	sak1-547	ATTTTCTGATTCCACCTTCACAATTTATGATA		547	sak2-547	GGCGTAGTCGTTGTAATCGTAATAATATTTCG
548	sak1-548	CGCGTCAGATACGGAGATATCCTCGCGATAAG		548	sak2-548	GCCAGACGACAGATCCGGTCATGCTGCTTTGC
549	sak1-549	CCTCAGGTAAAATTCTATTGCCTCTGCAATCC		549	sak2-549	CATTGGCATTGCCTGATTCAGGCCATCATTTA
550	sak1-550	TTAACGTAATCCTGCCCGCTCATCCCCATCCC		550	sak2-550	TTACTGCGTATTTTTTGAATCAGGCCCATTTC
551	sak1-551	CCTCCATGTCGATCGCACTGTCCTGCAGCAGT		551	sak2-551	AACAAATCAGGGAAATGAACACGCCGGATTTT
552	sak1-552	CGGCACTGCAGTTTGATTTCTTCGAGGGTCAG		552	sak2-552	GCGATTGAGCTGGCAAAAACGGATATGACTAT
553	sak1-553	ACGGCGTGGAGCTTGAGTGGGTGGATTCTACT		553	sak2-553	CTGGCACCGGGGGAGTGGTTTAATTCAGTATC
554	sak1-554	CTACCGCGTTGCTGGCACCGTGGCTGAATTTT		554	sak2-554	TATCACTGACAGCGCCGGTCAATATTCCGTTT
555	sak1-555	AATACAGTGTAACGAATATGCTAAATCCGAAT		555	sak2-555	CACATCGCGGCATTCAAGGATGAGAGCAAGGC
556	sak1-556	CTCTGGCGACGTCGCCAGAGACGATTAAGCGG		556	sak2-556	CAAAAACCCCGCGAGTGCGGGGTCCTCGTGAT
557	sak1-557	CACGAGAGGAGATGAGGCGTGGATAAGAGCAG		557	sak2-557	CCGACGATCAACAAGTACCGCAAGTGCCGGAT
558	sak1-558	TTTCCAGCAGAAGTTATTTTCTATATCAATGA		558	sak2-558	GTGAAGCTGGTTTCACCGTCCCCTGGGGTCGTG
559	sak1-559	CGGAAAACCTGCAGGATCTTGTTTACGGCGTT		559	sak2-559	ACGTTAGCGCAGCTGGAAATGGCGCAGGAATC
560	sak1-560	GCAGATCTTCGACAGCGGCGACGTGTCCGTGC		560	sak2-560	CCGCCCTCTCATCCATAACAACCCCATCAACG
561	sak1-561	CCTTCAATACTCCCGCCGAACTCCACGGCAGG		561	sak2-561	CCGGAAGGTTCGGTTAAAATCTGCGTGATGAA
562	sak1-562	TGAACTGCAGGGTTGCCGCACTGGTTGCCCCA		562	sak2-562	CGCCCGCGTACTTAGCATACATATTAATAGCA
563	sak1-563	ACTGGCGGGCGAACAGCTCAATACGCGGCACA		563	sak2-563	GCCAGCGAGGCATCGGATGCGAGGGTTCATCT
564	sak1-564	ACTGCGTGGGGTCGGCTTTATTGCGCGGAATT		564	sak2-564	CGGAACTCGCCAGGGTGGCTGGTGTAAGTCCT
565	sak1-565	CCAGGGGCGCGTTGTAGACTTCAGGGCCGATA		565	sak2-565	CCCGTTAACGGCTGCTGGGTTTCAGACGGTAA
566				566	sak2-566	TATTAAACGCGGCGTCGGGGGCGTCTGGGTCG
567				567	sak2-567	TAAAAACATTCCGTACTAATATTGACTTCTAA
568				568	sak2-568	CTGCCATCATCGTTGCGCTTAATTCTTTCTTC
569				569	sak2-569	ATTCACGGCAACGCCACCGCCACCACCAATCT
570				570	sak2-570	GCGCGGCTCGTCTTTCCAGCACGCCAGCGTTT
571				571	sak2-571	GCTCAGTAGTAGAGCGGCCTGTTAGTTCGTTG
572				572	sak2-572	ATTTTGCCGGGATACTGTCCGCCCCTAATAAA
573				573	sak2-573	CAGTGGGGAGGATCGTCTTATTCCACTGCTGA
574				574	sak2-574	CGAGTCGAAATAAATAAGAAGTTCGTCATGGG
575				575	sak2-575	AAACGTGTCGTGACTGCCTGGCAGGTGGCTCA
576				576	sak2-576	GATCAACTCTCTTGAGCACCCTCCCTTGATTA
577	sak1-577	AGGCGCGATTCAGCGTCCCGCTGTGGTATTCG		577	sak2-577	CGTTATTACCCACTCCTGCGTCACCATACACC
578	sak1-578	TTGGCGGGGTGTCGTTTCCGACGGCCGCAATG		578	sak2-578	CGCGTAGCCGAGCTTACAAACGCACTTAATCA
579	sak1-579	CACGCACTCGGCGGTCGTTTCGCCCCACGTTC		579	sak2-579	CGTAACCTTTCCGCCGTCGTCGTCTCCCGCTC
580	sak1-580	GCTGCTGTTTTCCCGATACGGGAGCAGTCCGG		580	sak2-580	CAGCTCGTCACCCATTGCCAGCTTGTAATCTA
581	sak1-581	TCAGGCCAGTCGCCTGCTGCGGCTAAACGTGA		581	sak2-581	CGACCCGCTGAGCTGCACAATCCACGGATTAC
582	sak1-582	GGCTATCGCCGCTGTATTACGTACACACAGGC		582	sak2-582	CCCATCAACATCGGCGGCAGTGGCCTGCAGGT
583	sak1-583	AGATCCGCAATGAGCTGGAGGCCTAGAATGAC		583	sak2-583	CCCAATATTCAACAGCTCGGCTCTGTCGGGCT
584	sak1-584	ATCCGCAGAGTGCCACGTTTGGCATGCCTAAA		584	sak2-584	CCATCTTCGGGGCGGAGCCTGACGGCTACCAC
585	sak1-585	TTAAAGCTGACCGGGCTATCCAGTTTGCAGTG		585	sak2-585	CCATCGAGCGGCTACAGACCAATATCAACAAC
586	sak1-586	CGCGTCAGGTAAGCGGCGGTTTCACGCACCTG		586	sak2-586	CGGACGCCAGCGCGGGGCTGACCGAGAAACAG
587	sak1-587	TTCGACGGATTTGCTATATTTGCGGCCCTTCG		587	sak2-587	TAAAATGGCTGACGCGAACGTTTATCGCGCCC
588	sak1-588	TCCATTATTACCATGCGCCGCCAGGCGCAGCC		588	sak2-588	ATCAACCCCGCCCGCCTGCACGACCGTATAGT
589	sak1-589	GCGGCCTGTTTCGCGCGCCAGGATCAGCAGCT		589	sak2-589	TTGCTTTGCCAGTGCAGCAGCGCGTCGGGTTA
590	sak1-590	TCGGGATCGCCCTCGGCGGTCTGGGATTTCAC		590	sak2-590	CAAAACCTCAAAGACGAAGAGCTTTCTATCCA
591	sak1-591	CCATCGAGGCGAACCAGGGGCTTTTTAATTAC		591	sak2-591	AACGCAAAACCACACACACAGACACAGATAGC
592	sak1-592	GCGCCAGAGAACCTCCCGCCATATATTCGTAT		592	sak2-592	TCCGATACGTGGGAGGCGGAAAAACCGCTTGT
593	sak1-593	CCCGCGAGCTGCGTCCACAAGCCGATTACTGG		593	sak2-593	CAGGAATCGATTTACCGCGCATTTTCTGGTGC
594	sak1-594	TTTCCGTCAGGGCTCGCCAGTTATTTGCAGTC		594	sak2-594	TATCTCGCCCCTGTAAATAATCAGATAGTCCG
595	sak1-595	GTTCTTGCCGGTGCCCGGTTTACCGGCGAAAA		595	sak2-595	GTCTACGAGGGAATAGCAAGGGTAAATAACAT
596	sak1-596	CGCCGTCACAGGTGGCGGCAGCGGTGAAACGT		596	sak2-596	GACACAAAGGATTATTGCCCGATATGCCAGAA
597	sak1-597	CAGGTATTCCAGCGGTACGCCCATCTGGGCAT		597	sak2-597	CGCTCGCGGGGGATAGCGCCTGAGCCGAACAG
598	sak1-598	CTTTAACGCCACCCGCGCGCTGCTGGAGCGCG		598	sak2-598	GCTTTCGCTCGCCATATCAAGGCATCGCCAAA
599	sak1-599	CGCGATCGCCTCTTCCACCTTGCGACGCGTGG		599	sak2-599	GTAAGAACACCCGCGGTAAGGCGCAAGAATAC
				600	sak2-600	CGCCTTATGGCAGCGGCAGAACAAGGCGAATC
				601	sak2-601	CAGGAGATCGCCAAATCAACGCCCAGCCAGAC
				602	sak2-602	AATGCGATCATCGATATCGGGCAGGCTGTCAT
				603	sak2-603	GCAGATCCAGGTAACGTTGCGCTGGCGCTGGT
				604	sak2-604	GCGTGCCACGGGTAAGGAATACGCCAGCTTT
				605	sak2-605	GCAACTTTTAGCGCCGCATTCTCCGCCGCTAG
				606	sak2-606	CTGGTCAGCGTAAACGCCGCAAATACGACAAA
				607	sak2-607	CAATTCTCCCGCCGCGGGTATACCGCGGCAAA
				608	sak2-608	CGGTTGCCGAACTGCTGGCGCTGCGGGAGCGG
				609	sak2-609	GCGGCGGCTGGTGGACTTTGTTCGATAGGTGC
				610	sak2-610	CGGTCCATTTTCTTACCAAAGCCGTATGTTTT
				611	sak2-611	CAGTCTCTGGCAACCTCCCAGCATTCGCTACT
				612	sak2-612	ATCCGCGGGGAGGAAACACTGACGGTACATAC
				613	sak2-613	TGCTGCAAAAAGAATTACTTGGCACCGATGAT
				614	sak2-614	CTGCGTTCGTCGTCGAGCTGCAGCACGTTGTT
				615	sak2-615	CCTGGAGTCGGGCGAAGTCGCGTTATATACCG
				616	sak2-616	AATCGACACCTTCTTACCGTCCACCAGCGTAT
				617	sak2-617	TATGACATACTATGAGAGCGCAGCGGGCGAGG
				618	sak2-618	GACTTTGCCACGATACCGAATGCGATCATGTC
				619	sak2-619	AATCTCGCGTCTGCATTGTCGCGCCAGTTATC
				620	sak2-620	AGCTTTACCGCGCTCAAGGATTTCCCGAATGG
				621	sak2-621	GAGTCGGTTCCGCGCTTCAACGCAAGGAAAAA
				622	sak2-622	CATCTACCACCCGGCGCGGTGGTCGTGATTGT
				623	sak2-623	CGCGTAGACGGTGCGGGGAGGTGTTCAGTTAC
				624	sak2-624	TCGGTTTTTATGCCGTAATAGCGCCACTCTAT
				625	sak2-625	CCTGCCGTTGCGCGCGGGTGGCGGCGCGATAC
				626	sak2-626	GCATCAGGGCGGGTATAACCGTCCTGATAAAT
				627	sak2-627	TTTATTGAGTCAATGTATCGCGTCTATGAAGA
				628	sak2-628	AGCGCGTCGTAGAGTTGGTCGTCTGTGTAGTC
				629	sak2-629	TACGCGGGCGCTTAGTTCTGTTATTGCTGATA
				630	sak2-630	GGTGAAAATAGGATACGTTCGCGTTTCGTCGA
				631	sak2-631	AATTAACGAATCCATAAGTGCCGCTGCTGGTG
				632	sak2-632	GCGGCATCGTCGGGTGCGCGCCGGATTAAATC
				633	sak2-633	TACTCACGGATACGTTCACGGCAAACAGGCAC
				634	sak2-634	ACCCACAGCACGCCGTGTTTTAATGAGCGTTT
				635	sak2-635	GCCGTTTTTCATCATCGTTCGGGTGTGAAAAAT
				636	sak2-636	GCCTTTCCGCGCCACGCTCACCCAGAGAAACC
				637	sak2-637	ATCACCCGATAACTATCGACGGGGATATTTTT
				638	sak2-638	GTCGCGGAGCGTATGCGCATTTATCCCGATCA
				639	sak2-639	TGATGTTCCGTCGCGATATTGAGAAGGTGCGC
				640	sak2-640	CTGTGCAAGACAGGTGCCCTGCATGTCATAGC
				641	sak2-641	CGGATGCCGATAACCCTGGAGCCGTGGCAGCT
				642	sak2-642	GAAAATTTGGCGTTTCGTTTTCGGTATCAAAA
				643	sak2-643	CGGCTCAGCAGAGACACAATTCAGGTGCAGGC
				644	sak2-644	GTGAAAAACCAGTGAGCAGCGCCAGTGCTGCT
				645	sak2-645	CTCGCCGAATAAGGGCCGAAAAATGGCTATTT
				646	sak2-646	CCCTTGTATAGTCACGTCACGAGCGGACTGAA
				647	sak2-647	CCTGAGATATTCAGGCTTTCTTTATTGAGGGT
				648	sak2-648	GGCACGAGGTGGCGAACGCCATCGGCCTGCGGC
				649	sak2-649	CTTTCTTGTAACCAGAAGTATTACCAAATTGG
				650	sak2-650	TCACGTGACTCCTCCCTATACGTGACATCGTC
				651	sak2-651	ATTGAATCTCTCCCGATATTCAGAAGGTGTCA
				652	sak2-652	ACACTGTGGTACTGCGACGGTGGTTGCGTACA
				653	sak2-653	GCGTCTCGCTTCCTCAGCCTGGCGTTTTTCCT
				654	sak2-654	GATTTGCACGGGTTTGATGAATTTTTACCTGT
				655	sak2-655	GTTAACGCTGACTTCCTGAGCCTTTAGCGGCT
				656	sak2-656	GAACGTTTCAAAACAGGAGGTCGCTATTATGA
				657	sak2-657	AGTTTTGACGCTTTCGGGCGCCAGCTGCGTGA
				658	sak2-658	GTCGCGGCGGGTATCGTGGCGGCCACGCCAGT
				659	sak2-659	GCCCATCTGGCTGGCAATAAATGCCGGGTTCG
				660	sak2-660	GTTTTTGAACGCAATTTGTCTAGAGTACCCAC
				661	sak2-661	CGGGATTTGTGATTGGTGTAGTTTCCAGGTAT
				662	sak2-662	ACCGCCGCAGAACTCCAGACCGTCAGCGTTTC
				663	sak2-663	GGGTTTTGGTGTAATCATTGGCTGTCATTGTG
				664	sak2-664	CGAGCACTTGCTCAAGCCCCAGCAGCCGGTTT
				665	sak2-665	TGATTGCTCGTAGGGCGCTGGGGTGTCGTCAA
				666	sak2-666	GGGCAGCAGGCCATGAATCGCGCCCGCGCGAT
				667	sak2-667	CGGCGGTTAAACCGCTGGCGCATTGGGTTAAC
				668	sak2-668	GCAACGGCCGCCGCCGCGCCGCGCAAGAGTTA
				669	sak2-669	CTTCCGCCGCGCTCCAGTACCGGGAGCGCAGT
				670	sak2-670	CCGAGAATATGTCAAAGGCACATGCGATGAGG
				671	sak2-671	CCTGCGTGCCGGAGCTGCGGCGCGCGCGGCCT
				672	sak2-672	GCACAGGAACGCCGCAGGCAGGCGTGAATATT
				673	sak2-673	TTCGAACCCACGTTGCGCGATAAAATTTTATT
				674	sak2-674	TGTATATTTGCGCAAATAACAGCCAAATGTGG
				675	sak2-675	GCTACTTCCTTGTAAATCTCTGATTGCAGGCC
				676	sak2-676	CTGCTGGTGAAACTGCCTTTCGTGAACGACAT
				677	sak2-677	CTGTTTATCCTGATAGAGATGACCGCCGTTCA
				678	sak2-678	TATTTGGCTGGTTCATGCTATCGCCGTAAACT
				679	sak2-679	TCGATTACCGGTGCGCTTATGGTTTTGGGGGG
				680	sak2-680	TGCCTGCCGCTCGCTTTTTTGCTCGGATTTGA
				681	sak2-681	AGATATCGTAAAACAATAGCCTCATAAACCTT
				682	sak2-682	TGTTCGTCCTGCTGGCGCATCCGTTCGCCAAA
				683	sak2-683	TAGTAGTCATAGTGCTTGCTCTGGTCAGACAT
				684	sak2-684	TAACCGGTAGTCTCCCGCCCGGTGTCAGTTTC
				685	sak2-685	CTGAATATGACGAGGTGTGGCAGCAGGAAAAC
				686	sak2-686	TCGAATAGATAAACCCGCACACCAGGCTGATA
				687	sak2-687	CACGTTTGGCGACTAGCCATTCCCAACCAAAT
				688	sak2-688	CTCTTCCGGGAAAAACTGGACACCCGCCGCGG
				689	sak2-689	AGCGCGGCGGCATACATCAGGATCATCTTTTGC
				690	sak2-690	ATCTGGAGTCACGTGAAATGCCGTGCGGATGC
				691	sak2-691	GCCCGCAGCACAACGCGGAAATCCTGCAATTT
				692	sak2-692	GCAACGTCACCGTAATAGCCTTTGTAGCTGAC
				693	sak2-693	CTCATACAGGTCAGCGACTGGCGTACACTCGA
				694	sak2-694	GATTTGGCACCGATATAACCGGCAGTGGCAAA
				695	sak2-695	CCATTCGTCGCCTACAGGTCGAGGAACCGTGA
				696	sak2-696	TGACTATCATCGGCGTTGTTTCGATAGCCAGAC
				697	sak2-697	GACTTTTAACAGGGGCGATTGCTCATCCGATA
				698	sak2-698	AAATCAATTCGGGCCGGTATTCACCAGGTAAC
				699	sak2-699	ATAGCCCTTGCTGTTAGGAGAGCCATTCAACT
				700	sak2-700	TAAATAGTGCACGATAAATTAATGCGCTATTT
				701	sak2-701	CGTGGCGTCCTGTATGCAAAATTCAATACAGG
				702	sak2-702	TCAGGTGCGCCCGCGCCGCCGGCCATCGGCGT
				703	sak2-703	TGGGCCGAGGCGGGCCTGATAAATATCACCGA
				704	sak2-704	CGGTAAGCATGCCGTGGTACCGGAGGCCGCAA
				705	sak2-705	ACCATCGAGCCTGCACCCGCTGCGGCAATCAG
				706	sak2-706	GAGGTAACGATAGAACGGGTGTCATTAAAGAA
				707	sak2-707	CACCAGCGTGTTGCTACGCGTCGGGTTTTCGA
				708	sak2-708	AGCGCGCTGATTGATGAACTCACTACCCGGCT
				709	sak2-709	ATTTTATCGGCGAGCGTCATCGCCTCGACCTG
				710	sak2-710	TGGAGATGGATTTTGTCTCCCGCAGCAGCAAA
				711	sak2-711	GCCGTAGTGGTCGTTATAGGCTTTGAAATGGT
				712	sak2-712	CGCACGATACGCCACCGCCGCGTGCGGCTCAG
				713	sak2-713	CAACGGGGCCGATCTCGACTGATCCCGCCATC
				714	sak2-714	CCGCTGGGCGATGGATGACGCGCAGGGGCCGC
				715	sak2-715	CAGGTGTTCGAAGCTATCGACGCGACCGGCTA
				716	sak2-716	GCCGCGGTCGCGCTGCGCTTCGGCTGGAAAAT
