# Supplementary material for: Cronobacter sakazakii, Cronobacter malonaticus, and Cronobacter dublinensis Genotyping Based on CRISPR Locus Diversity
Source: Front Microbiol. 2019 Aug 28;10:1989. doi: 10.3389/fmicb.2019.01989 (PMC6722223; doi:10.3389/fmicb.2019.01989)
Supplement: Supplementary file 5 [file Data_Sheet_5.XLSX]

## Sheet: Sheet1
Data Sheet 5. The dictionary of CRISPR spacers in C. malonaticus
Dictionary of CRISPR1 spacers				Dictionary of CRISPR2 spacers				Dictionary of CRISPR3 spacers
key	AnnotatedSpacer	sequence		key	AnnotatedSpacer	sequence		key	AnnotatedSpacer	sequence
1	mal1-1	AAAACGATACGAGCCAAAATCCTCGCCAGCAT		1	mal2-1	CGGATTGCATCAGATAACCGACTCCATGAATC		1	mal3-1	CGCTTATCACACCAAGCGAGCTGGCCGCTCGC
2	mal1-2	TTGACCTGAGCGGTGAGCGTGGTAAACGTGCC		2	mal2-2	ATGGTCGCGCAAAGCGCCATGCGGCCTACACC		2	mal3-2	GTTATACGGGCGCGGCATATTGAGTTTAATGC
3	mal1-3	TAAGCAGGAGCCGCCAGCGGAGATGCAGGCGG		3	mal2-3	CTTCGGCAACCGGATCGGCTTTGCCTCCATAT		3	mal3-3	ACGCTGAAGGGTAGCGAACAATATATTGCAGA
4	mal1-4	GCACGCCTGCTGCGTTACTGACGTACTCCTGA		4	mal2-4	TCCACGAAACAGCAGATCGCCGACGATATCCG		4	mal3-4	GTCATGTGGGAGTCATTCCAGTCGATTTACCC
5	mal1-5	GGGCAGGACTCTTAATGCATTTTCTTTATCAC		5	mal2-5	CGCCCCTCTCGGGGCGCGCTCCTGTTAGTCTT		5	mal3-5	AGTCGTCCGGCGCTTTGCCGGTGATTTTACAAG
6	mal1-6	CGACGCTGCAAACGCCGATCTATCAGCTATCG		6	mal2-6	TGGATATCACCCGGCAATGGCCGGGGAACAGC		6	mal3-6	AGTAGCCGTTCAGCGATAACAGCTCACCCCGC
7	mal1-7	AGCAGCCTCAGTCGCGCCAGCGGTGCGCCCGT		7	mal2-7	GTAGAACCGGGTGCCGCGCAGCCCGGCGACGT		7	mal3-7	GCCGAGATGGAAGCTGAAAACGATTTAGTAAC
8	mal1-8	ACGTTTTTTTCGCTGAGCTCCTAGGTCATGAT		8	mal2-8	ATATATCAGGATTCACAACTACTGGCTGAATA		8	mal3-8	CAATGCACGAGGACGAATACGTCTGCTACGTG
9	mal1-9	ACGTCGGGGTGCCAACGAAAGCCGGCGACTCA		9	mal2-9	AACACGTCGTCGTAGGCTTTTCCTGGCCACCA		9	mal3-9	GGAATCACTGGAGCAGAGCAGAAAAACGAGCG
10	mal1-10	CGCGCGCAATGGCTGCTTTTTAGCGTTTAGGA		10	mal2-10	AACTATCTATTTCCTGATAAATGGGGGATTTA		10	mal3-10	AGCGCAAAAACAACAATCAGGCACAGAACGTG
11	mal1-11	CAGGAACATATAGCCGGACGACCCTGCGAGGG		11	mal2-11	GCTGGGCCTGTATGACCTGCCGGAATACCAGA		11	mal3-11	GGCCTGGCTGGCGAAGGCGCGCGAATTTATGG
12	mal1-12	ACGCCGAATACGCTGCGGCAGACGCGTGGCAG		12	mal2-12	CCAGGAAGACATGCTCGACCAGATTATGCGCG		12	mal3-12	CTGCCGTAGCGGGGTTTTTATTGTCTGTTATT
13	mal1-13	AAGTCTATCTCGGTTTTTCACCCGAAATAGGC		13	mal2-13	ATTAACTCCATATCCTTACCAGTTCTTCCTGA		13	mal3-13	CTCGCTCAGTGTTGTTTCGCGCTGCTGCGCGT
14	mal1-14	ATAAAAAAATAATTGATGAAATAAATGCTTTA		14	mal2-14	TGGGCCGTTCAGCTCCGCTCTTACGTCCTGAA		14	mal3-14	AGCGGTGCTTTCCAGATGTGGCGCGGCGTTGC
15	mal1-15	ACGCAGCGTTTATCGAGCGACTGATACTGCGA		15	mal2-15	GACTTTTAACAGGGGCGATTGCTCATCCGATA		15	mal3-15	ACAAAGGAAGAATACCGAATGGAACACGCAAAT
16	mal1-16	GTGCCGAATTACTGCGGCTGGCGCGGCTAGGC		16	mal2-16	CGACAAAATAAAAACAAAAAACTTTGGCGACA		16	mal3-16	CGGGCAGGATGCCGCGATTCAAAACCAGGTCTA
17	mal1-17	CCGTCCCAGGACATCCCCTCGGTGTGAGACGG		17	mal2-17	GAATACACAGACGACCAGTTATACGACGCGCT		17	mal3-17	GTTTCTTTTGCGCGTTTGCAATTAGACGACGG
18	mal1-18	ATCTGGCAGGAGAGCGGGGGTAATCATTACGG		18	mal2-18	TTATCGGCTAATTCAGCCGTTCCGCGTTTAAC		18	mal3-18	CAGGCGCGAGCGCGTCAAAACGTGCTTGAAAC
19	mal1-19	CAGACCGCGTACGACGGGATGCCGAAAATCAG		19	mal2-19	CAGGGAGGCTGAGGCTCAATATCAGCGCGCTA		19	mal3-19	TGCAAAGCCAGATTAAGGACACAATCAAAGGC
20	mal1-20	CGCTGGATAATTTCTCTCTTGTTCCTGGAAGC		20	mal2-20	TAAATTGCACGGATGGCATGCGGGGACGATAT		20	mal3-20	CCAACGATAGTTAGGATAAAGCCGAAGGTAGCGTTCACTGCCGTATGGGGATTTGTCTTACGTATCG
21	mal1-21	CCAATCGCCGCAACGTTCATTATCGCGCTGCG		21	mal2-21	TGCGGCGGTCGAGAGGTTGGCGAACGCAGTGT		21	mal3-21	CAGCGCGCGATAGAGAAAAAATCACTGCTAAA
22	mal1-22	AAATTCTCCAACGCTTCTCAGGTGACGTCACG		22	mal2-22	GTGGTGACAGTTATTCCGAGTCCGTACCCGCC		22	mal3-22	TCAGCCACTACTGCTGGCGTGAGTTCGTCCGG
23	mal1-23	CCTGTGCGCATAACGCCGTAGTGATCAATGAT		23	mal2-23	AATTTTTGGGCGCTCGTGTGCCGCAGTAACCG		23	mal3-23	TAACAAAGAAGAGCCGCCGCAAGAGATGCAGG
24	mal1-24	CGTTTTTTCATCAACTTACAATTGATTAAGGA		24	mal2-24	GCGTTGTCTTTTGAGTTGAGGACGCCGGGCAC		24	mal3-24	GCCACCAGCGCCGGAGCCAGCCGCGAAACGGG
25	mal1-25	CCGGTGCGCTCAAGCATCGCGCCCACGAACGC		25	mal2-25	TTCGTGTCGGTGCCGTTATCCGGGGTGAAAAC
26	mal1-26	CGTGCAGAGAGTGGTTCCACCCGGTATTCGCT		26	mal2-26	CGAGAGAATTTAAAACCCCCACCACCGACGCA
27	mal1-27	AACCCGGCACTGACAGCCGCCAATGAGTGTAT		27	mal2-27	CCGCAGGTAACCAGCGGCGACTGGCAAAACTT
28	mal1-28	CGCTGGCGCAGGCGCGCGCGCAGAACGCACAG		28	mal2-28	TGTTTTCAGGTTTGTCATTCGTTGATCCTTTG
29	mal1-29	GCATTTCGTACTTGTATGCTGTCTTTTCAACT		29	mal2-29	ACGAGTCGTTCACAGGCGAGTTCATCAGCGTA
30	mal1-30	ATACGTTCGTTTTTATTTACTGCTTTTAACAG		30	mal2-30	CGCGCGCCAACTCCATGAGGGACATCCCGTTA
31	mal1-31	ATAATTGCTGACCAGCTGAGCGACGTTAATCG		31	mal2-31	CGCGCTGTAACTGAACGTGCCGAGGTTAATTT
32	mal1-32	ATTCCGGGCGATAACGGCAGGGTGATTAGCAA		32	mal2-32	ATATCGCCATTAATGGTGATGCCTCTATTAGC
33	mal1-33	GCCATCGTTCCGGCCAGTAAAGTCCCGGCAGA		33	mal2-33	CGCACCACTCTTCAACACCTACGGCCAGCGCC
34	mal1-34	TACTCGCCCTTACCACTTGCCAGAAACCAGCG		34	mal2-34	AATTAAGCCGCGAACAGGCGATACTTAACGCA
35	mal1-35	GTTTTGCGCGCCAGGTTCCAGTGCGTGGTTGC		35	mal2-35	CGATTTAACCGCCAGATTTCCCGGTTCCGGCT
36	mal1-36	CGCAGGCAGTCAACTGGATAGCGGTACGCAAAC		36	mal2-36	GCTTCATTAACTCCCTGTCATCATCAACGCCA
37	mal1-37	ATTTTGCTGCTCATCCTGCTCGTTCTGATCGC		37	mal2-37	CACATCATCAATGCCGCACGACGTTTCAATAA
38	mal1-38	CCAGCCTGAATGAGAGGGTTAATAAAAGTCTT		38	mal2-38	AGTAGAGAATAGCCATTTTTAGGCCCTTATTC
39	mal1-39	AGCTTGCGCGAGATTGCCACTCAAATTGTTGC		39	mal2-39	CGCTCGCACAGGCCCGAGCGCAGAACGCGCAG
40	mal1-40	ATATTTCGCTCATATTTAGATATCTTAAATCT		40	mal2-40	CGAAAACGATGCTCTGGCCCATCATCACCGAC
41	mal1-41	TCATTTTTTCGGTTATTGTTGCTCACCTGCTG		41	mal2-41	CAACTGCTTAACGCCGAGATTGAGCAGCAGGC
42	mal1-42	CACCGCCATAAACTCAGGGCTTAACGCCTCCG		42	mal2-42	TCTGAATATGACGAGGTGTGGCAGCAGGAAAA
43	mal1-43	GCCTCTAAAATCCCCAACCCGCTACGGCGGGT		43	mal2-43	CAGGTTGTGGAACTAACAGGTCAGGGAGGCGG
44	mal1-44	GGCCGCGCATTTTTCCCGCAGAGCACCCCCGC		44	mal2-44	GAAGCACAGAGGAGGCTGCCTTCCTTCCGTAC
45	mal1-45	CGCTAAAACCAAAAGGGAGTCTTATGGACCCG		45	mal2-45	CAGGCGCCCGAAGTGGGCGTGGTGACGCTGAA
46	mal1-46	TCAATATGGGCACGTCAACGGTGATTACTGAA		46	mal2-46	TAACCTGATTACCGAATCGCTGATACTGTTTT
47	mal1-47	TATTCGGTGCCAGCGAAACCGAATACCCGCCA		47	mal2-47	CTTGTTCGAGCCAGAACGCTCGCGGATAAAAC
48	mal1-48	CGTAACAGGTGACACTTATTGATAGTGCTGAA		48	mal2-48	CCACTCTTCAAAAAATCCCAGGAGATTACCTA
49	mal1-49	CCTTACCAGTCCTTTGATTATGAGGAGAGAAG		49	mal2-49	TGGACATTACTTTCCTCTCCGCTCACGTGGAA
50	mal1-50	GTGATTTCACGCCGGAGGAATACGGGCAAATC		50	mal2-50	CGCTTTGCGCGCTTCCCAGAATCAGACCGGTA
51	mal1-51	TGGGTGATGCCAAAAAAGAGCGCCTGGGCTAT		51	mal2-51	CGAGGCATCGCAGGCCACAAGAAGGAAAGGAA
52	mal1-52	CCCAGCCTAACGAGGATTGGGCATTAACGTCG		52	mal2-52	CGCTACGATCGTCGCTGCAAACGTCGTCGCCA
53	mal1-53	TGTTCTGGACTTGCGACGAGCACAAAACTGAC		53	mal2-53	CGTGCGCGGTTTCACGCTCACACAAAACGAAG
54	mal1-54	CGCGCGAATCCGGCCCAGGTCTTGTTCTGCCA		54	mal2-54	CTAACAGGAAGCTGCTAGCAGGCAGTTTATTC
55	mal1-55	GACGGGCGAGAGCGCCAGAAATCTTCGCGCCA		55	mal2-55	GGTTAGGAAAACCAAAAGGCGCTGGCGCGAAA
56	mal1-56	AACGCTACGCCGCCGCCGCTGAGGCGGCAGGG		56	mal2-56	CCGCTAAATTCAAGAGCTACAGCTCCCGTAAC
57	mal1-57	CACCAGCAGCTCCCCGGCGGCTTTTCGCCCTAC		57	mal2-57	AGCGGGAGCTGGCGCGTATAGCGCTGGACTGG
58	mal1-58	AACTGTGAGATTACGCCGTACCTTTACCGTGC		58	mal2-58	CCGACGCTCAGTATCAGCGCGCTACGCGTGAA
59	mal1-59	CGAGAGCAATAGTGAATGGGTGCCCGGTCATC		59	mal2-59	GGATGAAACCGAAGACGCGCAAAAGCGGCTCG
60	mal1-60	ACGGATGAAGTCGGGAAGGGTCAGGTCCGCAT		60	mal2-60	CCCATTTACACCGAGTGCAAATATCAGGGCGC
61	mal1-61	TCAGCCGGCACCAGACGCAGCGTCAGGTTACA		61	mal2-61	CAATTATTAGCCCCAGATGGCGTAACGCCACT
62	mal1-62	GGCGCGCGGTACCGGCACAGGAGGTTGACCAC		62	mal2-62	GAAACGCGGCGCGGGTGCTGCTCGCCGACCGG
63	mal1-63	GGCACGTTGGCTGCCCGCCGATTATTGCCGTC		63	mal2-63	GGGAAAATGGGCGTCAGCAGCAATGACCGTGA
64	mal1-64	GCCGGTCACAGGGTTGTCGGAGTTCCTGAACA		64	mal2-64	TACGCCTTATCGCCCTCAACGATATAACTAAA
65	mal1-65	AATTGGGATACTATTAAGGATGCCTGGGAGCA		65	mal2-65	CGACAGCGAGCGATTACTGGCGCTACAGCAGT
66	mal1-66	ACGTACGGGGAAGACCAGGAGGAGGGCGACTA		66	mal2-66	CTGATGGTACAGGGGATGTACTCAACGTTTAA
67	mal1-67	TAATCAACGTATTGACGCTGAACATCTTCCAC		67	mal2-67	TTCATAACGATGAGCTCCGCATTATCGCAGCG
68	mal1-68	CGCAGCACGGCAGAACGGCCCCGCAGGGGCAA		68	mal2-68	GTTTTTCGAATCGGGGATATACGCATTTAACC
69	mal1-69	TACCAGGTCTAACGGGGGCCGTGGATTTTGAA		69	mal2-69	AACAATTGCGGGTTTTAAATATGCTCGTTCGC
70	mal1-70	GCATCGAGAACTTCCATTAACGCCTCACTGCC		70	mal2-70	CCTTTAGCCTGGACGCCTCTGATTCCACCACG
71	mal1-71	CCCTCGCATCTCTTGTTTGGCTGTTCGAGTGC		71	mal2-71	GGATCTAGTGCCGAAATATTTTTCCCGTCTTT
72	mal1-72	CCATTCACTATCCCGGATTCCTGGACAGTGGA		72	mal2-72	CTGCCCTGGCTCTGTATCTTCTTCGTAGTCAC
73	mal1-73	GTCTGGCTCGCTATTCAGGACGTAAGAGCGGA		73	mal2-73	GCGGATGTCGTCAGCGTCTCGCTTTTGGCGTT
74	mal1-74	ACCACGCTCCAGGTATCGGAACCGGGCAGACA		74	mal2-74	TTATAGGTGCGCTTATCCGTGACTATCACCAG
75	mal1-75	AGGTGGAGCAACTCGCGAACGCCGATCCGCTC		75	mal2-75	TACATGGGTTCCAATCGGTTGTGCTATTGCGA
76	mal1-76	CAGGGCTGAACAAACAGCAGGCTCAGGCGCTC		76	mal2-76	GGGATTGCTTCATGAGAATTCTCAGTCGTTAC
77	mal1-77	CTCATTCTCTTCTCCGTAATGGCTCTGCTACT		77	mal2-77	CCCGGTATCAATCCACGCTGAAGGTCGGTGCT
78	mal1-78	GACTACGACATGAATGCCAATTTTGAGGAGCA		78	mal2-78	AAAATAACCGAAGGGTTTTTTAAAAGCGGTTC
79	mal1-79	CGGGCTTCAATAAGCTGCTGGATATCGAAAAA		79	mal2-79	ACGGTGGACAGGGTTAGGGGCGATAAAATATT
80	mal1-80	TGATAAACCCCTATATAATAAAATAGCTAAAG		80	mal2-80	GCAATCGACGGGCTTAAAGAGGTGCAGGAGTC
81	mal1-81	TGAATGTTGCTTTCCTCGCCTGAAACATGGAA		81	mal2-81	ATCTGCACTTCTGGCAACGTTTTGGTAATGCC
82	mal1-82	CAGGAATAATCACGCATACGCACCGAAAACTT		82	mal2-82	GATGGGCGCAGCCCGGATGTTGAGCCTTTCTA
83	mal1-83	CGAGAGATCGTCGCCGTCAGCAAGAGAAACCG		83	mal2-83	CACACCACATCACCGGCACAAGACGGCGCGCG
84	mal1-84	CTTGATAATGCTGTTGGGTGTTTTTACTGCAT		84	mal2-84	GGCTTACCGCCCTACAGCCAAAAACCTCTGTT
85	mal1-85	TACTCTACGTAGTGCGAGAACGGCTCGCCTGC		85	mal2-85	ATTCTGACGGTATCGGTGACGGTATCGAAACA
86	mal1-86	GGGAAATAACCCTTATTGTCTGTTCGCCCTCT		86	mal2-86	CCTTGCCGCTCTTGCGATTAGCCCGGAGCGGA
87	mal1-87	GGCGGGCCTTGAATTGTGGGAGAAAAAAATCA		87	mal2-87	GTACATATCTGTCTATCCCACCTCTCAACGCA
88	mal1-88	AATCTCCTTAAGCGCGGCCATGTACATCAGGT		88	mal2-88	TGGTGGCGAATAAACTGCGCGCGATCACGTAC
89	mal1-89	TCCGTCCTGTGTGTGGGCGTTGACACTGGCGG		89	mal2-89	ATGGGGCTCGGAGATTTTGTTTTCTCTATATC
90	mal1-90	GCCGATATCTCTGATTGTTACTCGTCGCTGAA		90	mal2-90	TTAGGCGGCGCAAAAGTCTCACACCTTCACCC
91	mal1-91	CACGAGGACGAATACGTCTGCTACGTGTACGT		91	mal2-91	AGCTGCGGACAACGTCTCTTCTATGCGGCTGA
92	mal1-92	CGAGAATAGATTTCTGGCGCTCAGCCGCCGCT		92	mal2-92	GGGTGTTCGTTGTCGATGGCGCTACGTCAGGC
93	mal1-93	GATGACGGGTCGTTCACAGGAGAGTTCATCAG		93	mal2-93	GTTGATGTTACTGAACGCTTTCAACTTAGTGG
94	mal1-94	TGCGACGAATACTTCGACATCATCAGCGCGCA		94	mal2-94	AACAGGAAACGGTTTTCATCAGTACATTGCCG
95	mal1-95	GCTGCGCTTTCTCTGGTGCATCGATATCAACC		95	mal2-95	GTTATAGGTGCCACGGATAGAATTTTTATCAA
96	mal1-96	CATCCGGAGCGCTGCCGCCCTGTGGTTTTAGT		96	mal2-96	TAGATTCATAAATCACCCGAATAATCTAGCGA
97	mal1-97	ACGGATATTGGAAGGCTCGCAGCGAACCTGAA		97	mal2-97	GCCGCCATGCTTGACGTTGTGTTGCCTACGGC
98	mal1-98	ATAATTTAGCAAGCCGGAGTTCAGCGCCGGCC		98	mal2-98	AAATTTTTTAAAAACTGGTTTCGTAAAAGCAG
99	mal1-99	ATTTCGATAAATAGAGAAGGGGTGTAATTCAT		99	mal2-99	TTCGGTACGCCAGTGCCGATAATTCGGTCATT
100	mal1-100	AGGGCGGCGGGCTTGATAATATCGCAGAGGCC		100	mal2-100	GCTGGATTCTGAGTAGCGTACAGACTCGTAAT
101	mal1-101	CCGGGGTGGGGAATATTATTTAGCGCGACAAT		101	mal2-101	GCTTTTTCTTTGAGTGGGTCGCCCTTCGCCTT
102	mal1-102	GTAAATGCACCAACCAGGTAATAATATTTGCT		102	mal2-102	AATGCATGCCACTCTTCAACTCCTACGGCCAG
103	mal1-103	GCCAAAAATCTGATCCCCTTTTGCTCTAGCCA		103	mal2-103	GGCGTGTATTTCAGAGCCGGTTATTTGGCGTG
104	mal1-104	TTGGTTAACGCAAACGCAGATCCTGATAACAA		104	mal2-104	CTTTAATTCGCTTGAGCGCACACTCATGCCGC
105	mal1-105	ATATGAGGGGGGATGATGTCTACGAACAAATC		105	mal2-105	GTCATCGCCACGATATTCATCGGTGGCAAGGA
106	mal1-106	AACGTATCGAGAGAGACTTTAACAGTATGTCC		106	mal2-106	CATACCCGGCTGCGTGATTATTTTGTTGATGC
107	mal1-107	TCCAGGACATGAAAGCTGACGCGCAGAAAAAA		107	mal2-107	GACAGGGAGACCGAGAAAAAATTACGCAAACT
108	mal1-108	CGTATAGCGCATTACGGAGGTGCAATATGCAG		108	mal2-108	ACCGCAGAGTCAATAAAGGCGGGGAATTATCC
109	mal1-109	GATATAAGCAATGTTCGGTTTGACCACTATGA		109	mal2-109	CACATTTTCAAGACTTATGCACAAACTAAAAA
110	mal1-110	GCGCAACCGCACAAAAAACGGCGCGTGATAAC		110	mal2-110	GCTATTCTCTACTCTTACGAGCACGTTGGCGT
111	mal1-111	CGACGTAGCGCTATTCACAATTTGTTTGACTG		111	mal2-111	AATTCGGGGTTGACCTGTGAGCCAGACAATCA
112	mal1-112	GCTAATATCATCACCGTTTTTCATTTTGTGGC		112	mal2-112	GATTTAGCGCGGCTTGCGGCGCGGGTCCTTTC
113	mal1-113	TGCGTTGGTATAGGGAAATACGATTACGAGTC		113	mal2-113	GGCAGGGGTTAAACGCGGAACGGCTGAATTAG
114	mal1-114	CACACGGTAGCGGGTTGAATCCCAGTCGTGGT		114	mal2-114	GCTGCGCTTTCTCTGGTGCATCGATATCAACC
115	mal1-115	CACCGGATCAAATACGCTGGTTTTCACTGGCG		115	mal2-115	GATTTTTTATTCAGCATCCTCATACTCTGCTT
116	mal1-116	TGAACGGCAAAATTCACTATTTTTTGCCAGAT		116	mal2-116	CGCAGCGAGTTTTGACGCCGCATCCTTACTGA
117	mal1-117	CGCTAACGCCTTCTCTATCCAGTCTGATGGAT		117	mal2-117	TCGGCAGGCTAATAGAAAAAACGTATCTGAAA
118	mal1-118	ATGTGTTTAGCTCTGCTGCTGCTCCGTTCATC		118	mal2-118	CCAGATACCCGCGACCCAGGCGCGCTTAAAGT
119	mal1-119	TTTTAGCATTGTCTACCCCGAGCAAATGCGCA		119	mal2-119	CGCCTCTATCTGTCGCAGGTTCGCGGCCAGCA
120	mal1-120	GTATGAAGCGTGGCGAGTCTTACCGTGTTCTT		120	mal2-120	CGTCGCAGGGTTTGTTAATAATGATTCCGGGC
121	mal1-121	TAAAAACATTCCGTACTAATATTGACTTTCAA		121	mal2-121	TGGGCCCGCGGGCCCACTTCGTAACTACTCAA
122	mal1-122	TCGGACGGGGATAAACCGCCATGCCAGACGACCTGCTCAGACACATCGCG		122	mal2-122	TCGGGAAAGGGCAAGTCCGAATGCGGACTATT
123	mal1-123	ATGATGATGCCGTTAAAATATCAAAAACTAGC		123	mal2-123	GCGAGGTCTGCGTGCAGCCCGTCTGGGACGCG
124	mal1-124	CATGTCACCGCCATCGCCTTCAGCGAAGTCAG		124	mal2-124	CGCGTCAGCTGTGGTTATCGTCTCGTCGTAAA
125	mal1-125	TTAATCATCATCCTGATTGTTCTCTTAGTGAT		125	mal2-125	TCTGCGTTTTTTGCCTCATTCTTCGAAAAAAA
126	mal1-126	GAGGGATAACCGAGACCGGAGAACGCGGAGGCG		126	mal2-126	ATTAATTTCGCTGGCGTTGTATCCTGAAGGAG
127	mal1-127	CGAGCGAGTGCCGCTTTATCGCACTGTGGCCG		127	mal2-127	TTGACTGTGATATTTGGCTGGACGGGATTAAT
128	mal1-128	GCAAGGCCTCTAAAATTCCCCAACCCGCTACG		128	mal2-128	GAGGTAGGCTTGAGCGTCGCCGCTCTTGGCTT
129	mal1-129	CGCGATCTCCGCCTCAAGGAGCAGTTTTTGCA		129	mal2-129	ACGATGAAACGCCGTGGTGCGCTGCGTTTGTC
130	mal1-130	CGCACAACGTAGCGCCAGTCGTGCAGGGCGAT		130	mal2-130	CGTGGCTGTGCGTTTATCCGCGTTCGGCGTCA
131	mal1-131	AAATTCCTGGATAAGTGGCTTGATACCCCGCC		131	mal2-131	GCAACTATTCAAATGCGAGCATGTTTGCTTCT
132	mal1-132	TGCAATTCTCTCAGCGACTTATCGATAGGTTC		132	mal2-132	GTCGTGCGGTTCGAGAACGCTCCGCCAGGTAT
133	mal1-133	TCACGCGTTTGCGCGCCGCCTGCAGATCGCAG		133	mal2-133	CTGGCCTTCATTCCTCAACTCTCGCCAACGCA
134	mal1-134	ACGTCGCTGGCGGCGGAATCCCGCAAAGCGGG		134	mal2-134	TGAGATTACACCTTGCTGCTCGAATTGCTGAA
135	mal1-135	GGTGCTTTCCAGCTACACGAATCCCTTCTCGA		135	mal2-135	CCGCGGCCGCGTTTCTGGTTTGGGGCGATTTT
136	mal1-136	GCAGATAGTTTGCCGAACGATTTGGAGAGGGA		136	mal2-136	CGCGACGAAATCAGCCGGCAGGTTCTGCTTAA
137	mal1-137	GCGACAGGTGAATTCTACAGGCCAGAGGCAGA		137	mal2-137	CCGCGCTGGGCCAGCCGCATAACGCTGGAGAT
138	mal1-138	CCTGCTACTTTACTCATCATCTGTGATTTTTT		138	mal2-138	AGACTTACGTTTCCCGCAACCTGGGGCGTCAG
139	mal1-139	CCGTGTTCCGCGCCCCTAATACCAATGACGTG		139	mal2-139	CAGCAAAACCGAATAGCGATCCGTTGCTCTCT
140	mal1-140	AGATCGTGAGGTGAGAAATTATCGTGCGGGCA		140	mal2-140	AGCCAACACAGTATGACGATGAAAAAAAATTG
141	mal1-141	CCGCCGCGCTTGATATCGCGCCAGAACTGCAA		141	mal2-141	GGGGTGACGGTTGGAACTCGTTACTGATGCAG
142	mal1-142	ATTTCGCCGCAGCATTGGGAAGCCGCGACAAA		142	mal2-142	GGTGGTTTAACTCTGTGATAACGCCGGAACCG
143	mal1-143	ATATTTTTTCGCTGTTTGTTCACGGCTGGTGG		143	mal2-143	AAACCCCAACGCAGGGAGATTATCGGGAGTAC
144	mal1-144	ACGAGCTATTCGCGGAGCTGCAAAACCAGTTT		144	mal2-144	AACGCTGTAGATTCCGTAGATTCAAGAGCAAT
145	mal1-145	GATGCTGCGCGCGGCCATCGAGAGCTGTTGGGA		145	mal2-145	CGGCGTTGTGTTGACGCCACGGTCGCGCATAA
146	mal1-146	GTGGAGAGGCGCTCGCTGCCCTCCTGCCTGAG		146	mal2-146	CACCTTTCGTCGCCCGAGTCGGTATCGGTGCC
147	mal1-147	CGGCAACTATCTGAACAGCGGCAAACCTACCG		147	mal2-147	GCCAGCGAGGCATCGGATGCGAGAGTTCATCT
148	mal1-148	TGGCGGAAAAACTCGAAGATATTGCCATTTAAT		148	mal2-148	CAAACGCTGGGTGAGTTTCAAGGCATTGAGTG
149	mal1-149	AGATCTCGTGCGTACTCGACTCGGCTATCGCT		149	mal2-149	GAAATATAATTAAATTTATACCACAATCCCCG
150	mal1-150	GCGGCAGTATCGACGACCAGCAGACCGCTGAT		150	mal2-150	CGCTGTACGCAGCGTTGCCGCAGCAAGAAAAA
151	mal1-151	CGCAGATATACACGGACGGCCCGGCAATCAGC		151	mal2-151	CCAGCTGACTGCCTGGCGGTAACAATGCAGGC
152	mal1-152	CGTCCGGTAATTTTTCTGTAAATGCACAACTG		152	mal2-152	AGGTTGCGCGCGATCGCTATATCACTGACGAG
153	mal1-153	CGCGCTATCGACGGCCACACACACCGGCAGAT		153	mal2-153	GCTGTCGATCCCTGCACCGCACGCTGGCACGG
154	mal1-154	CGCCCCTGTTGTCTCTGCACTGGTTAAACATC		154	mal2-154	GAATTCCACATGGTCAGCCGGAACATTAATTC
155	mal1-155	TGTCCCCGTTATCCAGAGCGGACTGCAGTCCG		155	mal2-155	TCGGCGCGCGGTTCGTCCGGGCGCTGTAGCAG
156	mal1-156	GTGCCGACCTTGTAACGAATAGTGGCACAGTT		156	mal2-156	CCCATCCCGCTCCAGTTCGCGCAACAGTTCCA
157	mal1-157	TGGTGACGGTTGACGCCTACGGAATCGAGAGT		157	mal2-157	CAGCCGACTCGGCTGCACCCCTGCTGATACAA
158	mal1-158	GCTTTCGACGGACTTCCAAGAACCGAGCGAAG		158	mal2-158	AACGTAATAACGCATCGCGTATCCTCCTTTAG
159	mal1-159	CGCCGTGGATAAGAGCAGAGAGCAGTTTTTAG		159	mal2-159	AGTTCTATTATATACACACTAAATTATGTGTA
160	mal1-160	AGGATATCGCTGATGCAGCGGCATATGAAGAA		160	mal2-160	GGAAATAGCCAACGCACTTAAATTGACAGAAA
161	mal1-161	GACGAATTATGGAACGTAAGTTTCTCGACTGG		161	mal2-161	CCCACTGGCTGTGCGCGCGTTCGCCAGGCGCA
162	mal1-162	CACCGCATCGACACGCCGACTGCGCAAAAAGA		162	mal2-162	GGAAATCCGACGTTACGCTATCCAGCTTCGCC
163	mal1-163	CGGTCATTCCGCTTGTGCTTAAACAGAAATCA		163	mal2-163	CCTGTCAGTTCACCGTATAGAAAGCGAGATGC
164	mal1-164	TATGCCTGTGTTCACCACTGCCAGTGATATA		164	mal2-164	GGCTCAACTCTTCCTGAGTTCTGGCATCGTTG
165	mal1-165	GTTCCGATCCACGATTCCGGCTTCAAATTCAC		165	mal2-165	TCACACCCAGTCACGTTAAATATCCAGTATTA
166	mal1-166	CTCGACAGCCTTCCACAGCAGACCGCTGATAA		166	mal2-166	CTCGAGGCGGATTTTGTGCCGCTACAGCTCAC
167	mal1-167	GCAAGTTCCACAATATTCCCTGTCTTCTGCTGC		167	mal2-167	CGCCGCATACTCGCAAAACGCTACGCTACGCTCCGAT
168	mal1-168	GCGCGCTGCCTGAATCTGACATGCTGCTGATT		168	mal2-168	GTTTTTCCGTTGCCAACCTAACGCTATGGGGG
169	mal1-169	CGGTGTATAGCGAGGATTCAACCGTCGTCGCC		169	mal2-169	GCAGAAAACGCCTGGAGGCGCTGAAATGCGAA
170	mal1-170	CAGGCCAGGCATTATTTACCACTCCAAAAAAC		170	mal2-170	GACGAAAAATGAGCGTCATTGAAGTTGCAAAA
171	mal1-171	GGAAATAGCCAACGCACTTAAATTGACAGAAA		171	mal2-171	CGTATCGCGGCGAGATTCCCGAAAAAACGGTGC
172	mal1-172	CGTGGCTGTGCGTTTATCCGCGTTCGGCGTCA		172	mal2-172	AGACCGGACTTATCCAGCATCTCGATGAATTC
173	mal1-173	CAGTACAACTGGAACACGTTCGGCACGCTGAC		173	mal2-173	GGACCTGGACGCGCGACGGGCTCCATTTTTAC
174	mal1-174	TTAAAAAAACGTGGAGCCGCAAATCGTTACCG		174	mal2-174	CGCGGGAACGTGGTTGAACTGAAAACGAAAAT
175	mal1-175	GTCTGTGTGAAGATTGCTATTCGCCCACACCG		175	mal2-175	CCCAGGCTAAACCGCTTTTAACCATCTCCGCG
176	mal1-176	TTAGCCGGTTGCGCTGGGCGCCGCTGTTCAGGC		176	mal2-176	TTGAGCTTTCTGGTTCTGGCTGCACTGACATA
177	mal1-177	TGAGCCGGCGTTTTTATTTGGGTAGTGACGCT		177	mal2-177	GAAAAAACTCGAAACCGAAAATAATATTCGTA
178	mal1-178	TCCTGACCCATTTGTTTAAACTGATCGGGGGT		178	mal2-178	ATTACCCCCTCGCGCAGTGACGCAGCTTATAT
179	mal1-179	GTGATACCGTCAGGGATACCGACAAAAAATGT		179	mal2-179	GCCAAAATATCCAGGTCAGGCTTTTCTGTAAT
180	mal1-180	CGCAAGATAACCAGCAATCGTAATCACTGGAA		180	mal2-180	ATTTTGTCTGCAAAAGAAGAGCTGCCTGATGA
181	mal1-181	GGTAATTCCATTACTGGCGCGGAAGGTGCAGA		181	mal2-181	TGCCGCAAGAGAAACAGGTTGCAGGTGAGATT
182	mal1-182	CCCATTACCTAGCGAGTTGGTTATTAATTTTC		182	mal2-182	GGCGCGATTTATTGAGAACTGCGTTTACGAGA
183	mal1-183	TTGGGGATTGCTCCACGTAAACCTGTAATGCTC		183	mal2-183	ACGAGGCCGAATATTCAACAGCTTGGCTCTAT
184	mal1-184	CAAACGCCGAGTTTATCGCTGCCGCAAACCCC		184	mal2-184	AAGGGGCACGCGCAGTTCAATACGCGCGGATT
185	mal1-185	CTGGCGTTCAGCGCTTGTAACCGCTGGGCTGA		185	mal2-185	CCGAGCCGCGAAGAATTGATGAAACGCAACAG
186	mal1-186	CGGCGGGCAACGTCCTCGCCGTTGGTTTCAGC		186	mal2-186	ATTAACGACCTCGAAAAATCCACGTTTTCCAA
187	mal1-187	CTCGACGTTATCAACACTGACGGTTACTACTG		187	mal2-187	GCACAGATTTTATTAGTAAAAACCGCTCCCAA
188	mal1-188	CTGGCTTACAGGTTCGGCCGCAACCGGCGCGG		188	mal2-188	CGGGCGTTAAACGTTATCGGCCGCTCATCCTC
189	mal1-189	AATTGATGTCGCGCAACAGCTTCGGCTCTGTG		189	mal2-189	TGCTGTGGTGTAGTTAGGAAAGGCCAGCAAGGC
190	mal1-190	TAAAAACGAGTCAATTCCTGTGCATTCTGAGG		190	mal2-190	CCGTTATTACCCGTGATAAAGCCGCTGATAAT
191	mal1-191	TTTGGCCTTGAATGGAGACCAACAGAGAAGTT		191	mal2-191	GCCCTGCGGCAGTACGCGAGGGAAAACCGCAC
192	mal1-192	GTGGGGGGTGAGTAATGTCATCGGTGGTAGAA		192	mal2-192	TACCCATACGCGCTCGAATGACCGAGGGAGAC
193	mal1-193	AGTCCGGTTTCTGGGTTGTTAAGAAGCTCACT		193	mal2-193	CGGGGAGGTCTGCGTGTACACCGACGAGGGCG
194	mal1-194	TCACCGCGCGCCAGCGCTTCATCGTAGAGATA		194	mal2-194	GAGTATGGCGGCGGATGGTGGCTAGGGAAAGC
195	mal1-195	GGCGCGATATACGTTCGCGTCAGCCATTTTAA		195	mal2-195	CCTGATTAGTAAGCGCTTGGATGTGTCGATGA
				196	mal2-196	GGCGCGTTGTCGACTTCAGGGCTGATATCCAC
				197	mal2-197	ATGTCATCGGCTAACTCAGCCGTTCCGCGCTT
				198	mal2-198	CGAATCGTGGCTTTGTTCACGCGCTTGGTTTT
				199	mal2-199	CAGCCGTACGCCTTGGACAGCAACAACAGGCC
				200	mal2-200	TCGATATCCAGCACGTCCGCGATCTGTTGTTC
				201	mal2-201	CGCTGGCAATATGTGCCAGCGCGCCGAGTACG
				202	mal2-202	TTTCCCGACTTGTGGACGTTACAGGCGTGACA
				203	mal2-203	TACCGGTCGCAGCCACCGAAATGCGCTATCAG
				204	mal2-204	AAAAATGAATTAACGGGAATACTCATAACGAC
				205	mal2-205	CGCCAGTCGCGGTCGCAGAGCCTCTATTTTAA
				206	mal2-206	ACACGAGATACCAGCATTCGCATTTATCAGGC
				207	mal2-207	TGTGTCGTCAATCTGCTGAATTACGCGCGTAT
				208	mal2-208	TAAGGGCAACGGTTTTTGCGTAGTCGCCGTCA
				209	mal2-209	CAGCAACGGTACAATCATCACCAACAACCGTT
				210	mal2-210	CCTAATCCCGCTCACCGCCACGCAGCTGCCGC
				211	mal2-211	CCGTTCGGTAGTCATGTTTTATCCGAAAGAAG
				212	mal2-212	GCTCCTTTGTCTGCGAAGCCGTCTGGAACGGC
				213	mal2-213	AAATTTTTCCGGCCGAAAAACGCCCGAATATG
				214	mal2-214	GTGACCTTCATCACCTCAACGGCTGTTTTCAT
				215	mal2-215	CGCCCCTCATCAGCATCAGCATCAGCATCTGT
				216	mal2-216	GCATCATTCAGGCGTATGCCAACGACGAAATT
				217	mal2-217	CTCGCTTGGTGTGATAAGCGGGTCATGTGTAA
				218	mal2-218	CAGAACCGATGGCAGCGCCAGTTGCCGCCCCG
				219	mal2-219	CCATCCATTGCTCAGTGCCTAGCTTAGGGAAG
				220	mal2-220	CGAGGCACTATTCAGACCGAGCGAAACGCGACG
				221	mal2-221	CGCTTCGTTGTATTTTTTCTGCGCGTCAGCTT
				222	mal2-222	CAGAATGGAAACAACTGCTGCCACAAATGGCT
				223	mal2-223	TAAAATCGCCAGCTGATATTCGCGCTCGCGCG
				224	mal2-224	GTCGCGGTAATGTGCGTCAGGTAAAATCTATT
				225	mal2-225	TGTTCGATATCTGCCGTGGCTGGATAAGCCGC
				226	mal2-226	CTGACCACGTTGAGGCGGTGCTGCGCAAATCA
				227	mal2-227	TAACCGGCTTGCAGATAGTTTTTCTTCCATCC
				228	mal2-228	ATTTGGCCGGAACACTACTCTGCTGTTTGTGC
				229	mal2-229	GCCCTGCAAACCGGTGCAAAGCCTTGCGTGTC
				230	mal2-230	TGTGATTGAGTAGAAGTGACCGGCCATACGGT
				231	mal2-231	AGAGCGATGAAACAGGCATTGTGGCCGCAAGC
				232	mal2-232	GCTTGAAAATATCGTCAACTGAAAGGCCCAGA
				233	mal2-233	ATATAAATAGCAGGCGGATAGATCCATTTAGT
				234	mal2-234	TGAACGAGATAATAACGGACCAACCATTTTGT
				235	mal2-235	GTGACCGGCAGCGCTGGCGCAATTCCCGGATC
				236	mal2-236	GCCAGGCGCACGGTCAGAGCGATGAGGAAATA
				237	mal2-237	TGGACGGGCAGGAAATTCCAGGCCCTAACGAA
				238	mal2-238	GGTTCGTTCTTCACCATTGATGGAAATTTTTG
				239	mal2-239	CTCCGGCGCAACCGCCGTAACTGGATCGCCCG
				240	mal2-240	GCGATGCAGCAGTTAGAGCAGTACGTCCGGGA
				241	mal2-241	CTGGCAATGGGTGACGAGCTGCGCAAAGGCGG
				242	mal2-242	CAGGATTTCGCGGGCAGCAGAGGAGCCTTCCT
				243	mal2-243	AAACAGGTTTTTGGTGTTGCCAGCGAAGATGA
				244	mal2-244	TTTGCCTGACGAGCGTCTTGGCTACTTCGACT
				245	mal2-245	ACATTATCGACCGAGGCCGCCAGGCCATGCGG
				246	mal2-246	GGACTGGCCCCGCGCTACAGCGATAAGGGCGC
				247	mal2-247	AAAATGCTCTGCGCTTTGGTTGCCGTTGTACT
				248	mal2-248	CACTGGATTGGGTCTATTTCGTAGATTTCTTT
				249	mal2-249	GTTTTAGCTCGCTTGTAGGGGATTTCCATCTG
				250	mal2-250	CCTGTCACTGAGTTGGCTGTGGAATATTTTAA
				251	mal2-251	CAATCGAGGAACTAGTGCCTAAACAGGCAGCC
				252	mal2-252	CCTTTGAAATGTTTTTTCAGTAGCAGGCGGAT
				253	mal2-253	CGGGTCTGGTAATTCATGATGTACTCCTTCTA
				254	mal2-254	GCTATTATGGTGAGCCTAAGAAAGTGAAAATC
				255	mal2-255	GTTCCACGGACACGGACCTTCACGAAGTCGCT
				256	mal2-256	CCAGCCGCCCGGTCTAGGCGCTCTATCTCCGC
				257	mal2-257	TTATCTACAACCGCTACATGCCCGCGAACACT
				258	mal2-258	TGGGCAAGGCCATGGCTGAAGATGGCGTGGTC
				259	mal2-259	GCCGCGCACCTGACTTACCGCCACCAGCGCTT
				260	mal2-260	ACTACCCGCGGCGGCGCTCAGTTCGATTTGCT
				261	mal2-261	CGTCGCCTCGTCACCATTGAAAACACCTATTA
				262	mal2-262	CTTTCCCCTGCGGCTTCTGGGAGATCTTTTTC
				263	mal2-263	CCCGCAGCACGCATGAACTGGTCTTTAGTCAT
				264	mal2-264	CATTTCTTTATCCTTCTGGCGCTGCTGAGCTG
				265	mal2-265	GTCTTATAGTTCATCTCATTTTTTATTGAGAA
				266	mal2-266	CAATGGGCGAACGTCGATTTTGAAAACAGGGT
				267	mal2-267	AAAAATCAGTCGTATTCATTGATGAAGCCGGG
				268	mal2-268	TTGTAGAGGCTGTTTATATGATGTACGGAAAT
